# Supplementary material for: Identification of Δ-1-pyrroline-5-carboxylate derived biomarkers for hyperprolinemia type II
Source: Commun Biol. 2022 Sep 21;5:997. doi: 10.1038/s42003-022-03960-2 (PMC9492674; doi:10.1038/s42003-022-03960-2)
Supplement: Supplementary file 3 — Supplementary Data 1 [file 42003_2022_3960_MOESM3_ESM.xlsx]

## Sheet: Patient Peak A
m/z	intensity	normalized intensity
54.945	74	0.00865295
55.0514	135	0.0157858
55.9339	612	0.0715622
56.9404	77	0.00900374
57.0693	178	0.0208138
59.9304	50	0.00584659
68.0492	8552	1
68.08	96	0.0112254
68.1797	26	0.00304022
68.2543	19	0.0022217
68.2965	40	0.00467727
68.359	144	0.0168382
68.4081	66	0.00771749
69.0447	77	0.00900374
69.0701	112	0.0130964
70.0272	157	0.0183583
70.0645	304	0.0355472
70.1391	36	0.00420954
72.0823	105	0.0122778
72.9364	91	0.0106408
75.0269	80	0.00935454
75.0424	7	0.000818522
82.0117	81	0.00947147
83.0852	88	0.01029
84.0438	73	0.00853601
85.946	53	0.00619738
86.0595	124	0.0144995
86.0778	16	0.00187091
87.0007	267	0.0312208
87.0451	58	0.00678204
88.9811	114	0.0133302
89.1595	23	0.00268943
89.9059	126	0.0147334
89.9383	454	0.053087
89.9802	6	0.00070159
90.2204	24	0.00280636
90.9021	380	0.0444341
90.9761	30	0.00350795
94.0633	134	0.0156688
94.0931	5	0.000584659
94.9759	85	0.0099392
95.0474	29	0.00339102
95.9621	19	0.0022217
96.0453	269	0.0314546
96.0669	16	0.00187091
96.96	272	0.0318054
98.0573	228	0.0266604
98.0956	134	0.0156688
98.1129	32	0.00374181
98.9601	59	0.00689897
99.9771	152	0.0177736
99.9972	22	0.0025725
100.931	381	0.044551
100.954	27	0.00315716
101.026	10	0.00116932
101.939	141	0.0164874
102.996	123	0.0143826
103.022	10	0.00116932
109.064	17	0.00198784
111.103	106	0.0123948
111.965	70	0.00818522
112.956	400	0.0467727
112.993	6	0.00070159
113.965	74	0.00865295
113.987	20	0.00233863
114.055	7782	0.909963
114.094	68	0.00795136
114.124	34	0.00397568
114.146	8	0.000935454
114.29	39	0.00456034
114.301	30	0.00350795
114.323	74	0.00865295
114.338	7	0.000818522
114.548	26	0.00304022
116.073	10	0.00116932
124.967	73	0.00853601
126.053	57	0.00666511
126.091	272	0.0318054
126.451	9	0.00105239
128.064	169	0.0197615
128.086	15	0.00175398
130.934	100	0.0116932
130.995	91	0.0106408
131.046	107	0.0125117
131.933	256	0.0299345
139.953	34	0.00397568
151.952	24	0.00280636
159.656	7	0.000818522
171.34	9	0.00105239
172.073	214	0.0250234
192.911	17	0.00198784
221.925	75	0.00876988
261.222	9	0.00105239
263.273	18	0.00210477
543.101	14	0.00163704
613.409	10	0.00116932
652.05	71	0.00830215
676.491	23	0.00268943
805.206	88	0.01029
882.193	13	0.00152011
900.76	42	0.00491113
948.428	38	0.00444341

## Sheet: OPC-Synthetic Standard
m/z	intensity	normalized intensity
55.9339	3505	0.00142173
56.0484	432	0.000175232
60.044	336	0.000136292
67.0535	5215	0.00211536
68.0492	2465300	1
68.2954	520	0.000210928
68.3172	658	0.000266905
68.3338	322	0.000130613
68.3526	357	0.00014481
68.3676	441	0.000178883
68.3878	375	0.000152111
68.408	410	0.000166308
68.4287	257	0.000104247
68.458	444	0.0001801
68.5278	464	0.000188212
68.5632	358	0.000145216
68.6037	341	0.00013832
68.6261	249	0.000101002
68.7265	354	0.000143593
68.793	273	0.000110737
68.9013	248	0.000100596
69.033	1711	0.000694033
69.0528	2120	0.000859936
71.9285	1058	0.000429157
72.9369	422	0.000171176
74.0231	6944	0.0028167
81.0704	343	0.000139131
83.0485	818	0.000331805
84.0801	5192	0.00210603
84.959	397	0.000161035
85.9438	335	0.000135886
86.0597	22249	0.00902487
89.9055	301	0.000122095
89.9389	3653	0.00148177
90.9019	1179	0.000478238
96.0441	101896	0.0413321
96.9607	1365	0.000553685
98.9604	285	0.000115605
100.93	523	0.000212145
101.94	557	0.000225936
108.08	589	0.000238916
109.063	534	0.000216606
112.955	1479	0.000599927
114.017	288	0.000116821
114.03	633	0.000256764
114.055	1787858	0.725209
114.371	387	0.000156979
114.399	389	0.00015779
114.445	251	0.000101813
114.467	300	0.000121689
114.53	280	0.000113576
114.567	272	0.000110331
114.636	358	0.000145216
114.667	302	0.0001225
114.737	383	0.000155356
114.801	304	0.000123312
114.964	293	0.00011885
115.058	1965	0.000797063
126.091	12382	0.00502251
127.098	617	0.000250274
130.965	272	0.000110331
131.929	308	0.000124934
172.096	1762	0.00071472

## Sheet: Patient peak C
m/z	intensity	normalized intensity
54.0316	90	0.000299615
55.0188	188	0.000629336
55.0541	5861	0.0196091
55.095	42	0.000141317
55.9341	2874	0.00961506
56.0582	56	0.000187359
56.1695	35	0.00011683
56.9345	1077	0.00360265
57.0324	135	0.000452588
57.1107	33	0.000110986
57.9424	193	0.000647167
58.7199	78	0.00026177
59.9295	118	0.000394897
60.0535	36	0.00012056
60.9567	101	0.000338936
60.9834	85	0.000283002
61.0263	54	0.000182164
65.0385	271	0.000907395
67.0412	579	0.00193692
67.0547	2191	0.00732998
68.003	61	0.000204088
68.0492	252284	0.844035
68.2999	73	0.000244598
68.3136	104	0.000347447
68.325	69	0.000230986
68.3397	96	0.000320509
68.3505	69	0.000229799
68.3739	62	0.000208069
68.3948	135	0.000450833
68.4209	113	0.000378049
68.446	59	0.000197488
68.4569	80	0.000266559
68.4723	114	0.000382231
68.5087	165	0.00055295
68.5504	118	0.000394873
68.5596	87	0.000292693
68.5729	53	0.000178866
68.591	138	0.00046184
68.6311	46	0.000153902
68.6454	38	0.000128766
68.6786	86	0.0002867
68.7118	148	0.000493509
68.7436	61	0.000205669
68.7751	56	0.000188144
68.8001	51	0.000171746
68.9491	62	0.000208006
68.9698	54	0.000179472
68.9922	60	0.000199784
69.0089	56	0.000187622
69.0322	480	0.00160555
69.0567	178	0.000596663
69.1101	51	0.000169635
69.1329	84	0.000281054
69.1565	62	0.000207554
69.2475	35	0.000118588
69.5587	48	0.000158993
69.599	42	0.000141207
69.8189	37	0.000122767
69.9887	38	0.000127479
70.306	112	0.000373914
70.8645	41	0.000137441
72.9352	79	0.000265908
73.9452	53	0.000177594
74.0232	5989	0.0200364
74.057	55	0.000182711
74.1018	71	0.000237205
74.1203	39	0.000131919
74.1738	90	0.000301187
74.1917	36	0.000120768
74.3316	32	0.000107862
74.9521	203	0.000678542
77.0378	225	0.000754093
78.9957	108	0.000361694
80.0493	4072	0.0136239
80.0802	49	0.000165187
80.7212	35	0.000117104
81.0568	34	0.000112267
81.905	58	0.000194133
82.065	63281	0.211712
82.2458	62	0.000208283
82.2623	154	0.000513866
82.2925	65	0.000217462
82.3259	103	0.000345478
82.3404	60	0.000201861
82.3593	93	0.000311277
82.3728	61	0.000202609
82.428	33	0.000110571
82.4447	66	0.000221428
82.4791	95	0.00031898
82.5136	110	0.000367436
82.5377	107	0.000358499
82.5929	39	0.000129289
82.7106	73	0.000244332
83.0487	125	0.000416538
83.1227	34	0.000112545
83.2487	32	0.000108562
83.524	37	0.000122767
83.9279	80	0.000266722
85.0267	429	0.00143597
85.3102	35	0.000118335
85.9442	503	0.0016833
85.9816	33	0.000111396
86.0601	1531	0.00512056
86.0964	264	0.000882214
86.9476	662	0.00221443
87.0441	102	0.00034165
90.9034	275	0.000920459
91.9043	452	0.00151221
91.9534	113	0.00037918
92.8993	385	0.00128952
93.0335	261	0.000874832
93.0695	84	0.000279625
94.3983	38	0.000127141
95.0475	270	0.000903883
96.0443	14790	0.0494819
96.0809	155	0.00051959
96.0976	132	0.000442715
96.1416	39	0.000131085
96.182	79	0.000265242
96.217	41	0.000138303
96.2736	99	0.000332511
96.3681	45	0.000151719
96.9359	123	0.000411949
96.9605	667	0.00223067
96.9808	45	0.000149532
97.025	94	0.000315868
97.5389	44	0.00014828
97.9638	713	0.00238585
98.2061	44	0.00014724
98.9702	172	0.000575752
100.043	58	0.000194418
100.933	293	0.000980757
100.958	321	0.00107275
101.94	664	0.00222282
102.943	401	0.00134073
103.015	39	0.000129641
103.559	37	0.000123657
103.95	74	0.000248332
104.928	156	0.000522097
104.994	200	0.000669125
106.746	74	0.000248401
108.067	57	0.000191522
109.326	63	0.000212349
109.693	68	0.000228335
109.864	59	0.000198623
109.973	55	0.000183554
110.06	75767	0.253483
110.292	128	0.000427595
110.311	127	0.000423937
110.374	113	0.000379677
110.39	83	0.000276718
110.425	62	0.000208338
110.448	99	0.000332422
110.467	87	0.000289919
110.485	51	0.000169907
110.546	102	0.000341507
110.583	68	0.000225915
110.609	41	0.000136044
110.646	45	0.000149898
110.674	40	0.00013393
110.692	89	0.000296919
110.73	37	0.00012387
110.804	54	0.000181361
110.838	82	0.000273586
110.993	50	0.000167594
111.004	36	0.000121161
111.043	255	0.00085401
111.182	137	0.000458278
111.227	30	0.000101952
111.259	45	0.000150551
111.317	34	0.000113378
111.661	41	0.000137245
112.077	102	0.000341263
113.098	41	0.000135734
113.376	52	0.000174398
113.656	41	0.000136455
113.785	84	0.000281836
113.832	49	0.000165066
113.862	43	0.000144295
113.961	40	0.000134497
113.981	136	0.00045501
114.032	194	0.000647636
114.055	298903	1
114.363	131	0.000437231
114.413	243	0.000812839
114.44	79	0.000263718
114.464	101	0.000337817
114.483	134	0.000448676
114.508	48	0.0001595
114.547	100	0.000334044
114.575	164	0.000548427
114.605	74	0.000247101
114.665	83	0.00027682
114.707	119	0.000399206
114.731	60	0.00020037
114.746	173	0.000578002
114.83	189	0.000631978
114.859	30	0.000100925
114.901	74	0.000247577
114.937	40	0.000133271
114.959	105	0.000349815
114.972	53	0.000176959
114.996	207	0.000694072
115.012	65	0.000218609
115.035	40	0.000134048
115.057	467	0.00156114
115.09	75	0.000252372
115.122	35	0.000118285
115.142	31	0.000105206
115.174	46	0.000154867
115.205	83	0.000278034
115.238	61	0.000203803
115.274	33	0.000110446
115.289	40	0.000134773
115.445	36	0.000120361
115.627	42	0.000140128
115.645	43	0.000142836
115.675	39	0.000130582
115.751	44	0.000146545
115.854	59	0.000198928
115.96	65	0.000216471
116.722	40	0.000133962
116.762	44	0.000146369
116.893	33	0.000111658
117.552	39	0.000130607
117.867	38	0.000127765
118.063	147	0.00049245
119.066	42	0.000139285
121.03	114	0.000381262
125.968	91	0.000305283
128.049	3918	0.0131081
128.07	49455	0.165454
128.234	49	0.000163587
128.25	57	0.0001918
128.267	154	0.000516329
128.336	110	0.000368251
128.351	84	0.000279455
128.369	100	0.000334581
128.429	124	0.000415113
128.462	33	0.000111161
128.48	79	0.00026313
128.496	64	0.000215356
128.52	54	0.000181059
128.549	39	0.000132002
128.575	42	0.000139366
128.588	34	0.000112278
128.66	35	0.000117151
128.688	56	0.000186014
128.769	40	0.000134779
128.952	118	0.000395449
128.978	51	0.000171911
129.093	36	0.000121556
129.136	107	0.000357976
129.226	57	0.00019104
129.358	96	0.000320104
129.372	36	0.000120473
130.945	178	0.000594771
131.928	101	0.000336821
131.95	61	0.000204163
132.93	283	0.000946797
133.927	479	0.00160129
135.973	89	0.000298166
142.062	139	0.000465102
146.058	188	0.00062811
147.042	40	0.000135257
151.865	50	0.000167278
155.986	111	0.000371193
156.044	138	0.000462375
174.077	1032	0.00345264
175.634	34	0.000113227
334.104	64	0.000212513
626.512	139	0.000465079
882.502	33	0.00011124
994.175	79	0.000263167

## Sheet: CPC-Synthetic standard
m/z	intensity	normalized intensity
51.9396	122	0.00191125
55.0544	623	0.00979506
55.0694	34	0.000535251
55.0846	12	0.000189893
55.1902	23	0.000364592
55.9341	2961	0.0465578
55.9652	9	0.000141754
55.9986	38	0.000600064
56.0476	110	0.00172623
56.0558	70	0.00110307
56.1385	26	0.000410846
56.1966	42	0.000659537
56.421	15	0.000236662
56.9348	1431	0.0224991
56.9651	132	0.00206967
57.197	38	0.000598056
57.9417	237	0.00372945
58.0649	69	0.00108598
58.2653	29	0.000456118
60.9387	81	0.00127019
60.9862	119	0.00187166
62.3672	12	0.000192645
62.4827	55	0.00086765
66.1835	45	0.000707677
67.0551	609	0.00958224
67.2614	25	0.00038563
68.0492	45715	0.71892
68.1852	34	0.000531806
68.2169	98	0.00153438
68.2342	135	0.00212338
68.2626	22	0.000346222
68.2796	81	0.00127421
68.2911	38	0.000592197
68.3134	16	0.000246507
68.3337	42	0.000664594
68.3398	14	0.000226509
68.3586	47	0.00074615
68.3755	74	0.00116643
68.3826	104	0.00163698
68.4103	32	0.000502658
68.454	34	0.000542362
68.4651	54	0.000850336
68.491	57	0.00089856
68.5122	34	0.000539831
68.5254	35	0.000550546
68.5603	50	0.000790239
68.5711	14	0.000220524
68.5854	7	0.000110083
68.6026	22	0.000345975
68.6398	33	0.000524205
68.714	16	0.000252405
68.7429	24	0.000370548
68.7715	37	0.000588021
68.869	14	0.000226457
69.0526	49	0.00077122
69.1043	22	0.00034947
69.1158	14	0.000221477
69.1445	17	0.000274268
69.3026	11	0.000174028
69.3624	12	0.000191241
69.88	79	0.00123463
70.0639	45	0.000707987
71.9291	129	0.00202365
72.9362	205	0.00322038
72.9619	47	0.000739541
73.9389	235	0.00369918
74.0232	1682	0.0264523
74.0575	15	0.000237858
74.0701	13	0.000204768
74.0975	123	0.00193502
74.3906	18	0.000276331
74.95	99	0.00154992
80.0489	598	0.00940852
82.0651	10741	0.168922
82.1148	70	0.00110114
82.1242	20	0.000314583
82.1437	38	0.000592805
82.1748	21	0.000328677
82.2244	19	0.000301008
82.2621	53	0.000833106
82.2835	51	0.000804
82.2918	44	0.00069624
82.309	46	0.000716156
82.3343	24	0.000381291
82.378	28	0.000440332
82.4564	30	0.000477682
82.5302	78	0.00122989
82.6214	22	0.000342481
82.6384	27	0.000429074
82.8017	12	0.000193769
83.0668	122	0.00191795
83.1669	21	0.000336392
83.2362	23	0.000366527
83.9279	34	0.000534733
83.9656	17	0.000262539
84.9282	97	0.00152202
84.9569	78	0.0012205
85.2815	21	0.000334836
85.9436	324	0.00509416
85.9978	14	0.000220728
86.0595	125	0.00197084
86.0938	144	0.00226563
86.941	192	0.00302047
86.9501	243	0.00381639
86.9745	9	0.000142715
87.0073	161	0.00253368
87.7235	26	0.000411739
87.9542	134	0.00210231
89.0162	25	0.000395494
90.9025	952	0.0149743
90.9364	14	0.000220658
91.0518	74	0.00116326
91.3421	19	0.000299059
91.4974	33	0.000520106
91.903	443	0.00696579
92.1794	46	0.000725432
92.9011	269	0.00422377
93.031	89	0.00140076
96.044	1938	0.0304789
96.0807	36	0.000568353
96.0976	11	0.000177411
96.2637	16	0.000254835
96.275	54	0.000848656
96.9328	78	0.00122853
96.9614	387	0.00608838
97.205	13	0.00020822
97.8805	27	0.000428101
97.9422	61	0.000966251
97.9638	519	0.0081646
98.1508	26	0.000410369
98.3407	19	0.000290934
98.8125	57	0.000888851
98.9686	187	0.00294293
99.3382	30	0.000467514
100.93	138	0.00217119
100.955	119	0.00187182
101.141	26	0.00041148
101.938	948	0.0149087
102.001	15	0.000239109
102.392	18	0.000284194
102.941	831	0.0130743
102.98	12	0.000189755
103.001	9	0.000143782
103.415	11	0.000173081
103.496	22	0.000349605
103.705	13	0.00020587
103.991	72	0.00113425
104.992	205	0.00322679
105.023	11	0.000173091
109.167	9	0.000147433
109.872	44	0.00069638
110.06	17771	0.279471
110.1	139	0.00218698
110.118	146	0.00230129
110.148	55	0.000857239
110.186	33	0.00051338
110.208	65	0.00102726
110.218	55	0.000861007
110.243	58	0.000908639
110.27	68	0.00106938
110.299	50	0.000788519
110.31	67	0.00106067
110.332	35	0.000553926
110.344	63	0.00099599
110.376	11	0.000176768
110.395	13	0.000205095
110.424	28	0.000445474
110.476	78	0.00122762
110.496	39	0.000613774
110.543	42	0.000661276
110.58	27	0.000421236
110.615	14	0.000221097
110.648	17	0.000269039
110.67	38	0.000599284
110.783	23	0.000365889
110.855	34	0.000538257
110.906	10	0.000159227
111.066	27	0.000424666
111.236	50	0.00079041
111.807	31	0.000485188
111.878	33	0.000519946
111.906	68	0.00107452
112.953	160	0.00252094
113.961	39	0.000618764
114.055	63588	1
114.265	127	0.00199295
114.287	59	0.000929219
114.304	41	0.000650747
114.33	38	0.00059333
114.346	142	0.00223786
114.36	72	0.00112748
114.386	79	0.00124341
114.442	63	0.000993607
114.462	52	0.000821034
114.48	85	0.00134319
114.514	39	0.00060703
114.549	70	0.00110493
114.59	78	0.00122607
114.611	28	0.00044208
114.619	56	0.0008807
114.634	36	0.00056768
114.694	14	0.000222413
114.74	8	0.000118929
114.762	34	0.000530758
114.786	35	0.000550469
114.811	8	0.000130277
114.845	56	0.000881668
114.915	22	0.000346182
114.966	99	0.0015534
114.996	137	0.0021574
115.041	26	0.000409098
115.056	122	0.00191413
115.078	18	0.000284119
115.109	69	0.00109023
115.2	28	0.000441456
115.252	67	0.00105506
115.438	38	0.000598487
115.49	22	0.000351757
115.649	21	0.000332215
116.017	8	0.000125809
116.241	41	0.00064068
116.386	9	0.000141651
117.349	19	0.000291451
117.961	91	0.00142817
118.062	139	0.00217879
118.92	9	0.000134655
118.941	78	0.00123205
119.624	19	0.000305874
121.103	168	0.00264272
122.334	15	0.000235971
123.001	121	0.00190098
124.942	42	0.000658175
124.967	141	0.00222477
125.052	15	0.000228029
125.96	129	0.00203134
125.97	124	0.00195704
128.071	14931	0.234806
128.113	143	0.00225287
128.133	107	0.0016829
128.145	18	0.000283149
128.203	11	0.000177411
128.245	19	0.000302335
128.274	46	0.000724807
128.317	21	0.00033395
128.335	44	0.00068566
128.358	21	0.000330365
128.399	22	0.0003508
128.436	13	0.000206406
128.45	9	0.000142027
128.473	31	0.000488552
128.524	63	0.000996728
128.611	35	0.000543446
128.641	74	0.00116248
128.661	77	0.00121206
128.685	38	0.000601525
128.704	19	0.000297515
128.771	23	0.000363471
128.869	38	0.000598686
128.92	8	0.000125809
128.938	71	0.00111565
128.964	127	0.00199723
129.068	26	0.000414122
129.254	18	0.000288737
129.676	14	0.000224659
129.942	89	0.00139995
130.293	7	0.000110083
130.907	58	0.00091967
130.943	369	0.00580986
130.992	7	0.000110262
131.928	188	0.00295728
131.945	201	0.00316798
132.117	7	0.000110234
132.173	14	0.000221914
132.9	45	0.000712747
132.933	481	0.00756553
133.02	17	0.00026759
133.064	53	0.000827755
133.929	189	0.0029661
134.891	48	0.000762561
141.077	17	0.000259973
144.326	15	0.000234158
146.06	75	0.00118517
152.057	87	0.00137027
156.045	88	0.0013863
156.063	9	0.000143501
156.079	45	0.00070105
158.989	131	0.00205292
173.906	43	0.000671386
174.051	163	0.00256081
174.075	903	0.0142007
174.113	42	0.000663644
196.069	81	0.00127786
199.238	39	0.000610044
218.821	39	0.000613414
240.861	50	0.000788778
244.819	35	0.000550556
380.868	9	0.000141535
418.473	83	0.00129809
619.105	34	0.000542395
794.39	70	0.00110083
922.509	28	0.000440868
983.416	25	0.000389714
