# Supplementary material for: Identification of Δ-1-pyrroline-5-carboxylate derived biomarkers for hyperprolinemia type II
Source: Commun Biol. 2022 Sep 21;5:997. doi: 10.1038/s42003-022-03960-2 (PMC9492674; doi:10.1038/s42003-022-03960-2)
Supplement: Supplementary file 4 — Supplementary Data 2 [file 42003_2022_3960_MOESM4_ESM.xlsx]

## Sheet: Patient Feature A
Wavenumber (cm-1)	Normalized IR yield
1153.89	1
1158.83	0.989399
1149	0.984864
1143.88	0.959233
1163.82	0.934186
1168.84	0.90569
1173.92	0.895098
1293.8	0.892962
1138.94	0.889853
1298.86	0.867859
1769.69	0.852402
1288.78	0.842755
1774.81	0.810001
1133.92	0.803032
1764.61	0.799822
1303.79	0.781732
1759.55	0.78156
1283.79	0.762165
1178.9	0.758358
1779.96	0.723485
1374.06	0.707519
1308.76	0.693351
1278.69	0.689145
1328.87	0.684046
1754.52	0.677589
1334.03	0.676618
1183.92	0.675487
1349.06	0.675223
1323.91	0.67433
1708.48	0.668342
1368.95	0.659978
1343.95	0.657042
1129.07	0.657031
1339.06	0.651381
1354.02	0.651248
1313.95	0.635795
1318.82	0.631332
1273.62	0.619476
1379.02	0.604271
1359.02	0.597402
1363.87	0.595071
1703.45	0.592237
1713.54	0.584752
1785.13	0.581086
1188.84	0.578865
1268.76	0.546935
1698.16	0.531457
1193.81	0.497877
1384.22	0.493132
1718.63	0.486685
1124	0.484721
1389.25	0.479116
1238.82	0.458134
1263.77	0.447764
1749.21	0.445497
1394.33	0.436165
1198.68	0.426732
1243.76	0.425591
1404.39	0.423684
1399.24	0.421031
1790.34	0.414364
1233.76	0.410147
1409.38	0.408078
1223.78	0.402336
1723.76	0.401844
1258.82	0.394683
1228.75	0.389943
1693.19	0.388801
1203.73	0.381935
1248.74	0.373159
1218.71	0.372162
1253.76	0.367058
1414.41	0.362478
1119.11	0.361226
1208.83	0.351913
1744.25	0.351686
1739	0.334932
1213.82	0.329353
1795.25	0.317722
1728.91	0.29998
1733.79	0.292228
1419.47	0.287124
1800.52	0.259818
1424.36	0.24539
1114.14	0.228086
1576.2	0.222449
1805.49	0.21201
1687.97	0.209202
1570.93	0.18157
1429.5	0.180172
1109.1	0.175992
1581.25	0.172282
1810.82	0.168656
1586.34	0.163061
1591.46	0.162134
1434.46	0.16153
1104.22	0.160839
1454.68	0.158541
1439.46	0.156704
1459.83	0.151541
1449.57	0.139509
1464.8	0.135631
1565.95	0.133161
1444.5	0.128043
1815.84	0.126063
1682.77	0.125556
1561	0.113792
1099.14	0.106485
1014.8	0.104706
1596.35	0.09969
1820.9	0.0983279
1469.8	0.096754
1019.73	0.0955494
1677.61	0.081755
1009.82	0.0802426
1094.23	0.0801979
1089.25	0.0781861
1555.83	0.0768802
1825.98	0.069114
1024.7	0.0667198
1836.58	0.060885
1831.44	0.0584094
1084.31	0.057734
1029.62	0.0574055
1069.32	0.0566985
1474.83	0.0548836
1841.41	0.0545554
1039.61	0.0543419
1064.45	0.0542879
1004.89	0.0540978
1044.57	0.0538805
1079.3	0.0523748
1074.34	0.0518851
1672.48	0.0513957
1034.59	0.0507986
1059.41	0.047103
1601.53	0.0432862
1049.47	0.0427505
1054.52	0.0419195
1550.7	0.0402646
1877.73	0.0399024
704.195	0.0383009
1846.61	0.0377915
1882.78	0.0374122
1611.74	0.03691
999.917	0.0352202
1535.52	0.0345466
994.99	0.0325739
1667.38	0.0324381
910.916	0.0322857
1479.91	0.0320876
1606.49	0.0307907
1616.76	0.0305634
1881.7	0.0305076
1621.82	0.0299435
1545.61	0.0291928
1485.01	0.0290203
1540.55	0.0287296
699.272	0.0286619
915.85	0.0286388
1662.31	0.0284553
812.37	0.0275578
1520.4	0.0275009
709.092	0.0273912
1884.59	0.0267637
807.426	0.026202
950.466	0.0260512
1626.37	0.0260109
733.671	0.0258208
1637.17	0.0252356
1657	0.0250417
1495.11	0.0248933
1525.56	0.0248494
1510.41	0.0247279
856.649	0.0246754
990.015	0.0244999
1515.27	0.0244994
1872.35	0.024201
1500.1	0.0231384
965.336	0.0231036
1490.16	0.0228712
1530.52	0.022733
738.575	0.0223706
694.373	0.0222746
1862.04	0.0220518
1851.84	0.0209384
1867.36	0.0207858
980.123	0.0207457
886.274	0.0206309
935.627	0.0200572
955.4	0.0198342
851.706	0.019572
1642.08	0.0195583
1632.02	0.0195422
763.181	0.0195276
861.578	0.0191194
960.387	0.0190418
871.463	0.0185741
1505.12	0.0184371
802.482	0.0184067
940.578	0.0183603
906.037	0.0180947
743.494	0.0179612
920.838	0.0176018
797.537	0.017496
1652	0.0174889
876.419	0.0168792
758.215	0.0168475
975.205	0.0167532
718.898	0.0162862
777.896	0.0156881
1857.1	0.0155649
1647.3	0.0154581
945.496	0.0154426
714.01	0.015247
985.091	0.0151583
891.249	0.0149841
782.832	0.0148019
817.31	0.0143814
846.822	0.01419
748.426	0.0140708
684.556	0.0140097
728.729	0.0134545
836.95	0.0133019
768.099	0.0131826
970.245	0.0129677
881.356	0.0125707
773.024	0.0124366
832.034	0.0121253
841.926	0.0120237
827.11	0.0117979
866.565	0.0113902
689.452	0.0113127
723.805	0.011053
930.729	0.00988248
792.654	0.00971068
787.772	0.00874498
925.799	0.00799375
901.052	0.00785698
822.18	0.00728484
896.123	0.00718477
753.316	0.00666505

## Sheet: Patient Feature B
Wavenumber (cm-1)	Normalized IR yield
1878.94	0
1873.85	0.00353428
1868.42	0.00370797
1863.38	0.0040198
1858.01	0.00675739
1853.03	0.00933623
1847.72	0.00959035
1842.45	0
1837.21	0.00912388
1832.34	0.0106919
1826.81	0.0160319
1821.66	0.0401433
1816.53	0.0533794
1811.44	0.0731255
1806.38	0.0903281
1801.01	0.09469
1796	0.189821
1790.7	0.310007
1785.75	0.473477
1780.51	0.675815
1775.3	0.794283
1770.12	0.689306
1764.97	0.659514
1759.85	0.583349
1754.76	0.410466
1749.7	0.266866
1744.36	0.167673
1739.36	0.115045
1734.09	0.0613235
1728.84	0.0680226
1723.94	0.0817653
1718.76	0.168693
1713.61	0.31851
1708.49	0.367077
1703.41	0.399761
1698.06	0.41978
1693.04	0.384885
1687.75	0.254163
1682.79	0.131451
1677.58	0.0674901
1672.68	0.0273079
1666.95	0.0179005
1662.4	0.00520163
1657.03	0.00324336
1652.26	0.00660396
1646.96	0.0126858
1641.97	0.0120128
1636.73	0.00999558
1631.8	0.00918167
1626.63	0.00842553
1621.5	0.0100696
1616.4	0.00811576
1611.33	0.0105345
1606.3	0.0121225
1601.03	0.00812647
1596.06	0.0101836
1590.86	0.0160413
1585.96	0.0145628
1580.83	0.0249028
1575.74	0.0259821
1570.68	0.0237471
1565.4	0.0335149
1560.4	0.0400555
1555.45	0.0391597
1550.27	0.0322052
1545.13	0.0288162
1540.27	0.0198726
1535.21	0.0131871
1529.93	0.00791767
1524.93	0.00388482
1519.97	0.00446001
1514.8	0.0140993
1509.67	0.0169651
1504.58	0.0107827
1499.52	0.00656667
1494.49	0.00576867
1489.5	0.0097442
1484.55	0.0134532
1479.4	0.0218188
1474.3	0.0468893
1469.23	0.0518636
1464.19	0.0398788
1459.19	0.0612291
1454.23	0.0941441
1449.09	0.0539853
1443.98	0.0485889
1438.91	0.0956053
1433.88	0.241322
1428.88	0.192286
1423.92	0.218301
1418.8	0.342914
1413.91	0.365287
1408.85	0.383798
1403.84	0.382049
1398.86	0.387624
1393.72	0.389133
1388.81	0.375244
1383.75	0.343182
1378.72	0.348935
1373.73	0.448995
1368.59	0.473848
1363.49	0.503997
1358.61	0.595203
1353.58	0.549803
1348.6	0.456534
1343.65	0.471322
1338.55	0.464249
1333.5	0.416424
1328.67	0.359059
1323.51	0.323448
1318.58	0.306574
1313.5	0.31966
1308.64	0.293225
1303.65	0.264668
1298.52	0.293594
1293.61	0.278034
1288.56	0.236111
1283.56	0.216444
1278.43	0.212737
1273.51	0.202499
1268.46	0.166355
1263.62	0.137502
1258.66	0.121976
1253.73	0.0873413
1248.69	0.119568
1243.69	0.162604
1238.73	0.135894
1233.81	0.145686
1228.78	0.179291
1223.79	0.154808
1218.85	0.164433
1213.79	0.200994
1208.93	0.173584
1203.96	0.173465
1198.89	0.207695
1194.01	0.273989
1189.02	0.33598
1184.08	0.370214
1179.04	0.444896
1174.19	0.528743
1169.1	0.573592
1164.19	0.661519
1159.19	0.809777
1154.24	0.879346
1149.32	1
1144.45	0.944551
1139.5	0.701366
1134.46	0.49454
1129.59	0.326376
1124.64	0.209293
1119.61	0.132199
1114.62	0.0995772
1109.81	0.0531944
1104.79	0.0316984
1099.94	0.0125277
1094.89	0.00343237
1090.01	0.0025197
1085.06	0.000475242
1080.16	0.00223834
1075.18	0.00422887
1070.25	0.00549469
1065.26	0.00874427
1060.42	0.0230967
1055.41	0.026599
1050.45	0.0268881
1045.53	0.0237016
1040.67	0.0130905
1035.74	0.00538327
1030.75	0.00280743
1025.92	0.001825
1020.93	0.00147073
1015.99	0.0011226
1011.09	0.00202472
1006.15	0
1001.25	0.00696916
996.308	0.00774207
991.413	0.00770397
986.47	0.00807676
981.579	0
976.642	0.000848693
971.757	0.000938125
966.829	0
961.953	0
957.036	0.00444822
952.081	0.00603625
947.178	0.00195729
942.24	0
937.354	0.00114812
932.434	0.00112957
927.567	0
922.583	0
917.738	0
912.862	0.001644
907.877	0.00151216
903.028	0
898.072	0
893.172	0
888.327	0.0251819
883.381	0.0221086
878.492	0
873.583	0
868.655	0

## Sheet: Synthetic standard 2-OPC Cis
Wavenumber (cm-1)	Normalized IR yield
1882.78	0.0322365
1877.37	0.0363502
1872.35	0.0231666
1867.36	0.0338943
1862.04	0.0283895
1857.1	0.0138837
1851.84	0.016103
1846.61	0.0172735
1841.41	0.0263095
1836.58	0.0381949
1831.44	0.0482424
1825.98	0.072719
1820.9	0.0865647
1815.84	0.101615
1810.82	0.112822
1805.49	0.141344
1800.52	0.174603
1795.25	0.221218
1790.34	0.359448
1785.13	0.549081
1779.96	0.658672
1774.81	0.708161
1769.69	0.804675
1764.61	0.772871
1759.55	0.690822
1754.21	0.647598
1749.21	0.473775
1744.25	0.363565
1739	0.323144
1733.79	0.230109
1728.91	0.242495
1723.76	0.389886
1718.63	0.496588
1713.54	0.554995
1708.48	0.588936
1703.16	0.611417
1698.16	0.51855
1693.19	0.345331
1687.97	0.217799
1682.77	0.107205
1677.9	0.0720761
1672.48	0.0505873
1667.38	0.03418
1662.31	0.0279219
1657.28	0.0274969
1652.27	0.0210467
1647.3	0.0139076
1642.08	0.023837
1637.17	0.026093
1632.02	0.0184067
1626.9	0.0185746
1621.82	0.0187066
1616.76	0.0379838
1611.74	0.0440067
1606.49	0.0356223
1601.53	0.0540061
1596.35	0.0780343
1591.46	0.118565
1586.34	0.160607
1581.25	0.173504
1576.2	0.162387
1570.93	0.147257
1565.95	0.109207
1561	0.0705193
1555.83	0.0528493
1550.7	0.0412712
1545.85	0.0399518
1540.55	0.0285614
1535.52	0.018386
1530.52	0.0146036
1525.56	0.0158968
1520.4	0.0182014
1515.27	0.0183273
1510.18	0.0202935
1504.89	0.019592
1500.1	0.0112148
1495.11	0.0139097
1490.16	0.018289
1485.01	0.0208283
1479.91	0.0276498
1474.83	0.0430161
1469.8	0.0824534
1464.8	0.0886975
1459.83	0.0998971
1454.68	0.125932
1449.57	0.114936
1444.5	0.104951
1439.46	0.101992
1434.46	0.108519
1429.5	0.133578
1424.36	0.1751
1419.47	0.258143
1414.41	0.333123
1409.38	0.389332
1404.39	0.417532
1399.24	0.394395
1394.33	0.402143
1389.25	0.452441
1384.22	0.51599
1379.22	0.601854
1374.06	0.60562
1368.95	0.598444
1364.06	0.572337
1359.02	0.525719
1354.02	0.549793
1349.06	0.565984
1343.95	0.562687
1339.06	0.56479
1334.03	0.601006
1328.87	0.643757
1323.91	0.5931
1318.82	0.558628
1313.95	0.625065
1308.76	0.649617
1303.79	0.641664
1298.86	0.68819
1293.8	0.757616
1283.79	0.581149
1278.69	0.556706
1273.78	0.497026
1268.76	0.434644
1263.77	0.367769
1258.82	0.297075
1253.76	0.300643
1248.74	0.332294
1243.76	0.33812
1238.82	0.344358
1233.76	0.384874
1228.75	0.416811
1223.78	0.337414
1218.71	0.305795
1213.82	0.308194
1208.83	0.314975
1203.73	0.348487
1198.68	0.38313
1193.81	0.449139
1188.84	0.548318
1183.78	0.661492
1178.9	0.735536
1173.78	0.777145
1168.84	0.834569
1163.82	0.936371
1158.83	1
1153.89	0.99973
1149	0.99752
1143.88	0.963817
1138.94	0.880998
1133.92	0.80527
1129.07	0.602976
1124	0.409804
1119.11	0.271415
1114.14	0.211462
1109.1	0.167079
1104.09	0.117841
1099.14	0.0945025
1094.11	0.0632775
1089.25	0.0555706
1084.31	0.0499716
1079.3	0.0486721
1074.34	0.0516395
1069.32	0.0501672
1064.45	0.0535586
1059.41	0.0464511
1054.52	0.0417072
1049.47	0.045553
1044.57	0.0435161
1039.61	0.0352768
1034.59	0.0265045
1029.62	0.0506487
1024.7	0.0721829
1019.73	0.0869841
1014.8	0.100114
1009.82	0.0753734
1004.89	0.0399005
999.917	0.0257002
994.99	0.0181741
990.015	0.0176369
985.091	0.0193638
980.123	0.0194864
975.205	0.0204576
970.245	0.0231513
965.336	0.0243201
960.387	0.0242181
955.4	0.0265476
950.466	0.0260492
945.496	0.022701
940.578	0.02212
935.627	0.0217639
930.729	0.015686
925.799	0.0172838
920.838	0.0169681
915.85	0.0141383
910.916	0.0175354
906.037	0.0177351
901.052	0.014776
896.123	0.018338
891.17	0.0169623
886.274	0.0138505
881.28	0.0181784
876.419	0.0179682
871.463	0.0129778
866.565	0.0162433
861.651	0.0191029
856.649	0.0143278
851.706	0.013676
846.822	0.0179331
841.926	0.0176121
836.95	0.0149937
832.034	0.0149503
827.11	0.0152451
822.18	0.0190447
817.31	0.0180292
812.37	0.013536
807.426	0.0132043
802.482	0.0188609
797.537	0.0213391
792.654	0.017488
787.712	0.0165249
782.832	0.0147117
777.896	0.014721
772.965	0.0145341
768.041	0.0128261
763.181	0.0112724
758.215	0.0120704
753.316	0.0183662
748.426	0.019843
743.494	0.017194
738.522	0.0170131
733.671	0.0150662
728.781	0.0160859
723.805	0.0177009
718.898	0.0167372
714.01	0.0129955
709.092	0.0105642
704.195	0.0142699
699.272	0.0167539
694.373	0.0178192
689.452	0.0171123
684.556	0.0180045

## Sheet: Synthetic standard 2-OPC Trans
Wavenumber (cm-1)	Normalized IR yield
1878.94	0.00132095
1873.48	0
1868.42	0.0016148
1863.38	0.00436548
1858.01	0.00426513
1853.03	0.00551475
1847.72	0.00815496
1842.45	0.014798
1837.21	0.0104472
1831.99	0.000649759
1826.81	0.0156395
1821.66	0.0382756
1816.53	0.0810455
1811.44	0.104188
1806.38	0.113648
1801.01	0.147174
1796	0.17008
1790.7	0.294852
1785.42	0.470334
1780.51	0.628877
1775.3	0.771795
1770.12	0.841373
1764.97	0.79287
1759.85	0.601243
1754.76	0.450574
1749.7	0.315084
1744.36	0.202252
1739.36	0.100446
1734.09	0.0601668
1728.84	0.0824117
1723.94	0.146098
1718.76	0.174221
1713.61	0.306225
1708.49	0.413729
1703.41	0.46507
1698.35	0.508771
1693.04	0.43284
1687.75	0.28956
1682.79	0.142202
1677.86	0.0444585
1672.39	0.0337176
1667.24	0.0256065
1662.12	0.013544
1657.32	0.00899726
1652.26	0.00178071
1646.96	0.00265989
1641.97	0.00378989
1636.73	0.00288688
1631.8	0.000899224
1626.63	0.00908014
1621.5	0.0136859
1616.4	0.00400591
1611.33	0
1606.3	0.00372319
1601.03	0.0108659
1596.06	0.00758149
1590.86	0.00832728
1585.96	0.0181056
1580.83	0.0337437
1575.74	0.0367921
1570.68	0.0297596
1565.4	0.0433709
1560.4	0.0549031
1555.45	0.0375192
1550.27	0.0355119
1545.13	0.0396898
1540.27	0.0325416
1535.21	0.0269695
1529.93	0.0272776
1524.93	0.0187045
1519.73	0.0176225
1514.8	0.0205028
1509.67	0.0112598
1504.58	0.00777352
1499.52	0.00924064
1494.49	0.00596832
1489.5	0.00498003
1484.55	0.0163005
1479.4	0.0267816
1474.3	0.0410715
1469.23	0.0589334
1464.19	0.072332
1459.19	0.100999
1454.23	0.101173
1449.09	0.0907646
1443.98	0.110029
1439.12	0.114322
1433.88	0.119605
1428.88	0.161546
1423.92	0.218775
1419	0.322193
1413.91	0.401222
1408.85	0.388797
1403.84	0.416397
1398.86	0.48449
1393.72	0.461031
1388.81	0.412224
1383.75	0.418618
1378.72	0.486641
1373.73	0.554918
1368.59	0.622741
1363.67	0.701144
1358.61	0.657833
1353.58	0.614719
1348.6	0.607275
1343.65	0.57464
1338.55	0.595122
1333.68	0.573575
1328.67	0.523444
1323.51	0.480714
1318.58	0.411672
1313.5	0.34647
1308.64	0.385344
1303.48	0.388331
1298.52	0.345009
1293.61	0.330418
1288.56	0.335543
1283.39	0.308871
1278.27	0.288135
1273.51	0.26253
1268.46	0.241664
1263.62	0.203189
1258.66	0.17296
1253.73	0.17837
1248.69	0.176379
1243.69	0.172956
1238.73	0.173375
1233.81	0.201758
1228.78	0.202581
1223.79	0.176482
1218.85	0.190528
1213.79	0.217488
1208.93	0.205811
1203.96	0.216098
1198.89	0.26838
1193.87	0.266942
1188.88	0.335734
1184.08	0.480982
1179.04	0.533435
1174.19	0.622043
1169.1	0.765855
1164.19	0.899848
1159.19	0.920489
1154.24	0.912336
1149.32	0.968122
1144.45	1
1139.5	0.859794
1134.46	0.56584
1129.46	0.468863
1124.64	0.349639
1119.61	0.201607
1114.75	0.123693
1109.81	0.0706997
1104.79	0.047027
1099.82	0.029758
1094.89	0.0172166
1090.01	0.00660511
1085.06	0.00479607
1080.04	0.00852567
1075.18	0.00905483
1070.25	0.0146142
1065.37	0.0115187
1060.42	0.0160977
1055.41	0.027863
1050.56	0.0266172
1045.64	0.0224134
1040.67	0.0107598
1035.74	0.00319008
1030.75	0.00436695
1025.82	0.00584793
1020.93	0.00951811
1015.99	0.00797817
1011.09	0.00208584
1006.15	0.00241582
1001.25	0.00284299
996.406	0.00242811
991.413	0.00121608
986.47	0
981.579	0.00109346
976.642	0.00629617
971.757	0.00877122
966.829	0.00279827
961.953	0.00150095
957.036	0.00197503
952.081	0.000886161
947.178	0
942.24	0
937.354	0.000870358
932.434	0.00171146
927.567	0.000781084
922.667	0
917.738	0.00320512
912.78	0.00438868
907.877	0.00752389
903.028	0.00583188
898.072	0.000961442
893.172	0.00308594
888.327	0.00549607
883.381	0.0049969
878.492	0.0010125
873.583	0.00107858
868.655	0.00413819
863.784	0.00586388
858.823	0.00262562
853.992	0.000516914
849.075	0.000288153
844.145	0
839.204	0.001745
834.322	0.00302401
829.43	0.00141988
824.53	0.00202656
819.622	0.00386557
814.708	0.0036905
809.79	0.00197487
804.931	0.00268134
800.007	0.00725803
795.143	0.0044214
790.216	0.00471191
785.291	0.00595513
780.428	0.00289579
775.507	0.00180349
770.591	0.00112773
765.681	0.00689029
760.833	0.00958744
755.935	0.00517295
750.99	0.00362308
746.056	0.00611613
741.187	0.00912942
736.275	0.00652112
731.377	0.00294762
726.44	0
721.57	0.0078184
716.665	0.0101629
711.727	0.0100548
706.857	0.00933363
701.909	0.00239255
696.982	0.000768256
692.078	0.000763565
687.149	0.000642268
682.245	0.00527423
677.32	0.0112411
