# Supplementary material for: Identification of Δ-1-pyrroline-5-carboxylate derived biomarkers for hyperprolinemia type II
Source: Commun Biol. 2022 Sep 21;5:997. doi: 10.1038/s42003-022-03960-2 (PMC9492674; doi:10.1038/s42003-022-03960-2)
Supplement: Supplementary file 5 — Supplementary Data 3 [file 42003_2022_3960_MOESM5_ESM.xlsx]

## Sheet: Theoretical IR 2OPC Cis
Wavenumber	Normalized intensity
300	0.0232
301	0.02681
302	0.03093
303	0.03548
304	0.04039
305	0.04552
306	0.05075
307	0.05592
308	0.06087
309	0.06544
310	0.06947
311	0.07281
312	0.07536
313	0.07701
314	0.0777
315	0.0774
316	0.07614
317	0.07397
318	0.07096
319	0.06722
320	0.06289
321	0.05812
322	0.05305
323	0.04783
324	0.04259
325	0.03747
326	0.03256
327	0.02795
328	0.0237
329	0.01986
330	0.01643
331	0.01344
332	0.01085
333	0.00866
334	0.00683
335	0.00532
336	0.00409
337	0.00311
338	0.00233
339	0.00173
340	0.00127
341	0.00092
342	0.00065
343	0.00046
344	0.00032
345	0.00022
346	0.00015
347	0.0001
348	7e-05
349	4e-05
350	3e-05
351	2e-05
352	1e-05
353	1e-05
354	0
355	0
356	0
357	0
358	0
359	0
360	0
361	0
362	0
363	0
364	0
365	0
366	0
367	0
368	0
369	0
370	0
371	0
372	0
373	0
374	0
375	0
376	0
377	0
378	0
379	0
380	0
381	0
382	1e-05
383	1e-05
384	2e-05
385	3e-05
386	5e-05
387	8e-05
388	0.00013
389	0.00021
390	0.00032
391	0.00049
392	0.00073
393	0.00107
394	0.00156
395	0.00223
396	0.00316
397	0.0044
398	0.00606
399	0.00822
400	0.01099
401	0.01451
402	0.01888
403	0.02423
404	0.03068
405	0.0383
406	0.04716
407	0.05727
408	0.06859
409	0.08102
410	0.09439
411	0.10845
412	0.1229
413	0.13736
414	0.15142
415	0.16464
416	0.17655
417	0.18674
418	0.19483
419	0.20049
420	0.20352
421	0.20379
422	0.2013
423	0.19616
424	0.18858
425	0.17888
426	0.16742
427	0.15463
428	0.14095
429	0.12681
430	0.11264
431	0.09878
432	0.08555
433	0.07319
434	0.06187
435	0.05169
436	0.0427
437	0.03489
438	0.02821
439	0.02259
440	0.01791
441	0.01407
442	0.01097
443	0.00848
444	0.00651
445	0.00496
446	0.00376
447	0.00283
448	0.00212
449	0.00158
450	0.00118
451	0.00088
452	0.00066
453	0.0005
454	0.0004
455	0.00033
456	0.0003
457	0.00031
458	0.00033
459	0.00039
460	0.00047
461	0.00057
462	0.00071
463	0.00087
464	0.00106
465	0.00127
466	0.00151
467	0.00178
468	0.00206
469	0.00235
470	0.00265
471	0.00294
472	0.00323
473	0.00349
474	0.00372
475	0.00391
476	0.00406
477	0.00415
478	0.00419
479	0.00417
480	0.00409
481	0.00396
482	0.00377
483	0.00355
484	0.0033
485	0.00302
486	0.00273
487	0.00243
488	0.00213
489	0.00185
490	0.00158
491	0.00133
492	0.0011
493	0.00091
494	0.00073
495	0.00058
496	0.00046
497	0.00036
498	0.00028
499	0.00022
500	0.00018
501	0.00015
502	0.00014
503	0.00014
504	0.00017
505	0.00022
506	0.00029
507	0.00041
508	0.00057
509	0.00079
510	0.00109
511	0.00148
512	0.00198
513	0.00262
514	0.00342
515	0.0044
516	0.00558
517	0.00699
518	0.00863
519	0.01051
520	0.01262
521	0.01495
522	0.01747
523	0.02012
524	0.02286
525	0.02561
526	0.02831
527	0.03085
528	0.03316
529	0.03515
530	0.03675
531	0.03789
532	0.03853
533	0.03864
534	0.03822
535	0.03728
536	0.03587
537	0.03403
538	0.03184
539	0.02939
540	0.02675
541	0.02401
542	0.02125
543	0.01856
544	0.01598
545	0.01357
546	0.01137
547	0.0094
548	0.00767
549	0.00619
550	0.00494
551	0.00391
552	0.0031
553	0.00249
554	0.00207
555	0.00183
556	0.00178
557	0.00193
558	0.00229
559	0.00291
560	0.00383
561	0.00511
562	0.00683
563	0.00906
564	0.0119
565	0.01544
566	0.01979
567	0.02502
568	0.0312
569	0.03839
570	0.0466
571	0.05579
572	0.06589
573	0.07677
574	0.08824
575	0.10008
576	0.112
577	0.12371
578	0.13487
579	0.14517
580	0.15432
581	0.16205
582	0.16818
583	0.17258
584	0.17521
585	0.17611
586	0.17539
587	0.17324
588	0.16988
589	0.16558
590	0.1606
591	0.15519
592	0.14958
593	0.14395
594	0.13841
595	0.13303
596	0.12783
597	0.12278
598	0.11783
599	0.11292
600	0.10797
601	0.10296
602	0.09786
603	0.09273
604	0.08765
605	0.08274
606	0.0782
607	0.07425
608	0.07113
609	0.06912
610	0.06848
611	0.06947
612	0.07231
613	0.07718
614	0.08418
615	0.09335
616	0.10463
617	0.11786
618	0.13277
619	0.149
620	0.16609
621	0.18349
622	0.20061
623	0.21682
624	0.23147
625	0.24398
626	0.25381
627	0.26053
628	0.26385
629	0.26359
630	0.25975
631	0.25249
632	0.24209
633	0.22897
634	0.21364
635	0.19667
636	0.17868
637	0.16027
638	0.14204
639	0.12449
640	0.10811
641	0.09328
642	0.08029
643	0.06938
644	0.0607
645	0.05435
646	0.05035
647	0.0487
648	0.04935
649	0.0522
650	0.05715
651	0.06402
652	0.07261
653	0.08267
654	0.09392
655	0.106
656	0.11853
657	0.13109
658	0.14324
659	0.15453
660	0.16452
661	0.17281
662	0.17907
663	0.18302
664	0.1845
665	0.18345
666	0.1799
667	0.17399
668	0.16596
669	0.15612
670	0.14484
671	0.13253
672	0.1196
673	0.10644
674	0.09343
675	0.08087
676	0.06905
677	0.05813
678	0.04827
679	0.03953
680	0.03193
681	0.02544
682	0.01998
683	0.01548
684	0.01183
685	0.00891
686	0.00663
687	0.00486
688	0.00351
689	0.0025
690	0.00176
691	0.00122
692	0.00084
693	0.00057
694	0.00038
695	0.00026
696	0.00018
697	0.00013
698	0.00011
699	0.00011
700	0.00013
701	0.00018
702	0.00026
703	0.00038
704	0.00055
705	0.0008
706	0.00114
707	0.00161
708	0.00224
709	0.00307
710	0.00416
711	0.00555
712	0.00731
713	0.0095
714	0.01216
715	0.01536
716	0.01914
717	0.02352
718	0.0285
719	0.03406
720	0.04014
721	0.04666
722	0.05348
723	0.06047
724	0.06742
725	0.07414
726	0.08041
727	0.08601
728	0.09073
729	0.09439
730	0.09684
731	0.098
732	0.0978
733	0.09625
734	0.09343
735	0.08944
736	0.08445
737	0.07863
738	0.07221
739	0.0654
740	0.05842
741	0.05146
742	0.04471
743	0.03831
744	0.03238
745	0.02699
746	0.0222
747	0.01802
748	0.01444
749	0.01143
750	0.00896
751	0.00698
752	0.00543
753	0.00427
754	0.00345
755	0.00294
756	0.0027
757	0.00272
758	0.00298
759	0.0035
760	0.00429
761	0.00535
762	0.00672
763	0.00842
764	0.01049
765	0.01296
766	0.01584
767	0.01916
768	0.02291
769	0.02709
770	0.03167
771	0.0366
772	0.04181
773	0.0472
774	0.05266
775	0.05807
776	0.06326
777	0.0681
778	0.07243
779	0.0761
780	0.07898
781	0.08097
782	0.08198
783	0.08198
784	0.08095
785	0.07894
786	0.07601
787	0.07227
788	0.06785
789	0.06291
790	0.05759
791	0.05207
792	0.04649
793	0.04101
794	0.03575
795	0.0308
796	0.02624
797	0.02211
798	0.01844
799	0.01524
800	0.01249
801	0.01016
802	0.00821
803	0.0066
804	0.00529
805	0.00423
806	0.00338
807	0.0027
808	0.00216
809	0.00173
810	0.00139
811	0.00112
812	0.0009
813	0.00072
814	0.00058
815	0.00047
816	0.00038
817	0.00032
818	0.00027
819	0.00023
820	0.00021
821	0.00021
822	0.00022
823	0.00024
824	0.00027
825	0.00032
826	0.00038
827	0.00046
828	0.00055
829	0.00066
830	0.00078
831	0.00092
832	0.00108
833	0.00126
834	0.00147
835	0.00169
836	0.00194
837	0.00222
838	0.00252
839	0.00285
840	0.0032
841	0.00358
842	0.00398
843	0.00439
844	0.00481
845	0.00523
846	0.00564
847	0.00602
848	0.00636
849	0.00666
850	0.00689
851	0.00705
852	0.00713
853	0.00713
854	0.00703
855	0.00686
856	0.0066
857	0.00627
858	0.00588
859	0.00544
860	0.00497
861	0.00448
862	0.00398
863	0.00349
864	0.00302
865	0.00258
866	0.00217
867	0.0018
868	0.00148
869	0.00119
870	0.00095
871	0.00075
872	0.00058
873	0.00044
874	0.00033
875	0.00025
876	0.00018
877	0.00013
878	9e-05
879	7e-05
880	5e-05
881	3e-05
882	3e-05
883	2e-05
884	2e-05
885	3e-05
886	4e-05
887	6e-05
888	9e-05
889	0.00014
890	0.00021
891	0.0003
892	0.00044
893	0.00063
894	0.00089
895	0.00124
896	0.0017
897	0.00229
898	0.00306
899	0.00402
900	0.00522
901	0.00668
902	0.00844
903	0.01051
904	0.0129
905	0.01564
906	0.01869
907	0.02204
908	0.02564
909	0.02944
910	0.03336
911	0.0373
912	0.04118
913	0.04489
914	0.04832
915	0.05139
916	0.05401
917	0.05613
918	0.0577
919	0.05871
920	0.05916
921	0.05909
922	0.05854
923	0.05759
924	0.05631
925	0.05476
926	0.05303
927	0.05119
928	0.0493
929	0.0474
930	0.04553
931	0.04374
932	0.04205
933	0.04047
934	0.03905
935	0.03782
936	0.0368
937	0.03605
938	0.0356
939	0.03549
940	0.03577
941	0.03646
942	0.03757
943	0.0391
944	0.04101
945	0.04325
946	0.04574
947	0.04838
948	0.05104
949	0.0536
950	0.05591
951	0.05786
952	0.05931
953	0.06018
954	0.0604
955	0.05993
956	0.05877
957	0.05695
958	0.05455
959	0.05164
960	0.04834
961	0.04476
962	0.04103
963	0.03728
964	0.03361
965	0.03011
966	0.02687
967	0.02394
968	0.02135
969	0.01911
970	0.01723
971	0.01568
972	0.01444
973	0.01346
974	0.01271
975	0.01216
976	0.01175
977	0.01146
978	0.01127
979	0.01117
980	0.01115
981	0.01122
982	0.01141
983	0.01175
984	0.01229
985	0.01309
986	0.01421
987	0.01573
988	0.01772
989	0.02024
990	0.02335
991	0.0271
992	0.0315
993	0.03655
994	0.04219
995	0.04837
996	0.05495
997	0.06179
998	0.06869
999	0.07546
1000	0.08187
1001	0.08767
1002	0.09267
1003	0.09664
1004	0.09943
1005	0.10093
1006	0.10105
1007	0.09981
1008	0.09723
1009	0.09343
1010	0.08856
1011	0.08282
1012	0.07641
1013	0.06957
1014	0.06254
1015	0.05552
1016	0.04874
1017	0.04235
1018	0.03651
1019	0.03131
1020	0.02685
1021	0.02315
1022	0.02023
1023	0.01808
1024	0.01667
1025	0.01594
1026	0.01584
1027	0.01628
1028	0.01719
1029	0.01847
1030	0.02003
1031	0.02178
1032	0.02361
1033	0.02545
1034	0.02719
1035	0.02876
1036	0.03011
1037	0.03118
1038	0.03194
1039	0.03239
1040	0.03255
1041	0.03244
1042	0.03213
1043	0.03168
1044	0.03117
1045	0.03068
1046	0.0303
1047	0.0301
1048	0.03013
1049	0.03044
1050	0.03104
1051	0.03193
1052	0.03307
1053	0.03442
1054	0.03589
1055	0.03739
1056	0.03883
1057	0.0401
1058	0.04111
1059	0.04177
1060	0.04202
1061	0.04181
1062	0.04111
1063	0.03994
1064	0.03831
1065	0.03628
1066	0.03391
1067	0.03128
1068	0.02849
1069	0.02561
1070	0.02273
1071	0.01993
1072	0.01728
1073	0.01482
1074	0.01261
1075	0.01067
1076	0.00901
1077	0.00762
1078	0.00651
1079	0.00565
1080	0.00503
1081	0.0046
1082	0.00435
1083	0.00424
1084	0.00423
1085	0.00431
1086	0.00443
1087	0.00458
1088	0.00473
1089	0.00485
1090	0.00495
1091	0.00499
1092	0.00498
1093	0.0049
1094	0.00477
1095	0.00458
1096	0.00434
1097	0.00406
1098	0.00375
1099	0.00341
1100	0.00307
1101	0.00272
1102	0.00239
1103	0.00209
1104	0.00182
1105	0.00159
1106	0.00142
1107	0.00133
1108	0.00132
1109	0.00142
1110	0.00167
1111	0.00209
1112	0.00274
1113	0.00368
1114	0.00497
1115	0.00672
1116	0.00902
1117	0.01199
1118	0.01575
1119	0.02043
1120	0.02615
1121	0.03304
1122	0.04118
1123	0.05067
1124	0.06152
1125	0.07375
1126	0.08728
1127	0.10203
1128	0.11786
1129	0.13459
1130	0.15204
1131	0.17005
1132	0.18848
1133	0.20727
1134	0.22642
1135	0.24609
1136	0.26652
1137	0.2881
1138	0.31134
1139	0.33681
1140	0.36513
1141	0.39687
1142	0.43254
1143	0.47246
1144	0.51669
1145	0.565
1146	0.61682
1147	0.67119
1148	0.7268
1149	0.78203
1150	0.83502
1151	0.88377
1152	0.92626
1153	0.9606
1154	0.98512
1155	0.99853
1156	1
1157	0.98921
1158	0.9664
1159	0.93231
1160	0.88818
1161	0.83564
1162	0.77659
1163	0.71312
1164	0.64733
1165	0.58127
1166	0.51678
1167	0.45547
1168	0.39863
1169	0.34719
1170	0.30178
1171	0.26266
1172	0.22982
1173	0.20301
1174	0.18178
1175	0.16553
1176	0.15359
1177	0.14524
1178	0.13975
1179	0.13643
1180	0.13462
1181	0.13375
1182	0.13332
1183	0.1329
1184	0.13217
1185	0.13086
1186	0.12881
1187	0.1259
1188	0.1221
1189	0.11741
1190	0.1119
1191	0.10565
1192	0.09878
1193	0.09145
1194	0.08381
1195	0.07601
1196	0.06821
1197	0.06055
1198	0.05316
1199	0.04617
1200	0.03965
1201	0.03369
1202	0.02833
1203	0.02359
1204	0.0195
1205	0.01605
1206	0.01323
1207	0.01103
1208	0.00944
1209	0.00844
1210	0.00803
1211	0.00822
1212	0.00902
1213	0.01047
1214	0.01259
1215	0.01543
1216	0.01902
1217	0.02338
1218	0.02855
1219	0.0345
1220	0.0412
1221	0.04859
1222	0.05655
1223	0.06493
1224	0.07354
1225	0.08215
1226	0.09052
1227	0.09836
1228	0.10542
1229	0.11143
1230	0.11616
1231	0.11942
1232	0.12109
1233	0.12109
1234	0.11942
1235	0.11616
1236	0.11142
1237	0.10542
1238	0.09836
1239	0.09051
1240	0.08215
1241	0.07354
1242	0.06493
1243	0.05654
1244	0.04858
1245	0.04118
1246	0.03445
1247	0.02847
1248	0.02325
1249	0.01879
1250	0.01507
1251	0.01204
1252	0.00965
1253	0.00784
1254	0.00654
1255	0.00569
1256	0.00526
1257	0.00519
1258	0.00546
1259	0.00605
1260	0.00693
1261	0.00811
1262	0.00959
1263	0.01136
1264	0.01345
1265	0.01585
1266	0.01859
1267	0.02168
1268	0.02515
1269	0.02901
1270	0.0333
1271	0.03806
1272	0.04334
1273	0.0492
1274	0.05572
1275	0.06296
1276	0.07102
1277	0.07997
1278	0.08986
1279	0.10074
1280	0.11259
1281	0.12538
1282	0.13898
1283	0.15323
1284	0.1679
1285	0.18268
1286	0.19725
1287	0.21122
1288	0.22421
1289	0.23588
1290	0.24588
1291	0.25399
1292	0.26003
1293	0.26395
1294	0.2658
1295	0.26572
1296	0.26395
1297	0.2608
1298	0.25662
1299	0.25176
1300	0.24656
1301	0.24134
1302	0.23633
1303	0.2317
1304	0.22758
1305	0.22402
1306	0.22105
1307	0.21869
1308	0.21697
1309	0.21598
1310	0.21587
1311	0.21689
1312	0.21935
1313	0.22366
1314	0.23031
1315	0.23978
1316	0.2526
1317	0.2692
1318	0.28994
1319	0.31503
1320	0.34449
1321	0.37814
1322	0.41554
1323	0.45603
1324	0.49871
1325	0.54245
1326	0.58599
1327	0.62796
1328	0.66691
1329	0.70145
1330	0.73028
1331	0.75225
1332	0.76645
1333	0.77224
1334	0.7693
1335	0.75764
1336	0.73756
1337	0.70972
1338	0.67499
1339	0.6345
1340	0.58953
1341	0.54144
1342	0.49162
1343	0.44145
1344	0.39217
1345	0.34493
1346	0.30068
1347	0.26018
1348	0.22399
1349	0.19248
1350	0.16581
1351	0.144
1352	0.12689
1353	0.11422
1354	0.10563
1355	0.10069
1356	0.09892
1357	0.09982
1358	0.10286
1359	0.10753
1360	0.11335
1361	0.11986
1362	0.12665
1363	0.13339
1364	0.13981
1365	0.14575
1366	0.15112
1367	0.15597
1368	0.16043
1369	0.16473
1370	0.16921
1371	0.17424
1372	0.18027
1373	0.18772
1374	0.197
1375	0.20842
1376	0.22221
1377	0.23843
1378	0.25699
1379	0.27759
1380	0.29975
1381	0.32281
1382	0.34599
1383	0.36837
1384	0.38898
1385	0.40687
1386	0.42116
1387	0.43107
1388	0.43604
1389	0.4357
1390	0.42994
1391	0.41889
1392	0.40294
1393	0.38269
1394	0.3589
1395	0.33247
1396	0.30435
1397	0.2755
1398	0.24687
1399	0.21928
1400	0.19344
1401	0.16993
1402	0.14917
1403	0.1314
1404	0.11675
1405	0.1052
1406	0.09664
1407	0.09089
1408	0.08769
1409	0.08676
1410	0.08782
1411	0.09057
1412	0.09473
1413	0.10003
1414	0.10623
1415	0.11308
1416	0.12036
1417	0.12785
1418	0.13534
1419	0.14259
1420	0.14942
1421	0.15561
1422	0.16097
1423	0.16535
1424	0.16859
1425	0.1706
1426	0.17131
1427	0.17072
1428	0.16886
1429	0.16579
1430	0.16164
1431	0.15654
1432	0.15065
1433	0.14413
1434	0.13713
1435	0.12981
1436	0.1223
1437	0.11471
1438	0.10714
1439	0.09966
1440	0.09233
1441	0.08523
1442	0.07839
1443	0.07187
1444	0.06573
1445	0.06004
1446	0.05485
1447	0.05023
1448	0.04622
1449	0.04289
1450	0.04027
1451	0.03836
1452	0.03717
1453	0.03666
1454	0.03679
1455	0.03748
1456	0.03865
1457	0.04019
1458	0.04199
1459	0.04395
1460	0.04595
1461	0.04791
1462	0.04974
1463	0.05136
1464	0.05275
1465	0.05386
1466	0.05469
1467	0.05522
1468	0.05547
1469	0.05546
1470	0.05519
1471	0.05467
1472	0.05392
1473	0.05293
1474	0.0517
1475	0.05024
1476	0.04853
1477	0.04658
1478	0.04439
1479	0.04198
1480	0.03936
1481	0.03657
1482	0.03365
1483	0.03065
1484	0.02761
1485	0.0246
1486	0.02166
1487	0.01884
1488	0.01619
1489	0.01374
1490	0.01151
1491	0.00952
1492	0.00778
1493	0.00626
1494	0.00498
1495	0.00391
1496	0.00302
1497	0.00231
1498	0.00174
1499	0.00129
1500	0.00095
1501	0.00068
1502	0.00049
1503	0.00034
1504	0.00024
1505	0.00016
1506	0.00011
1507	7e-05
1508	5e-05
1509	3e-05
1510	2e-05
1511	1e-05
1512	1e-05
1513	0
1514	0
1515	0
1516	0
1517	0
1518	0
1519	0
1520	0
1521	0
1522	0
1523	0
1524	0
1525	0
1526	0
1527	0
1528	0
1529	0
1530	0
1531	0
1532	0
1533	0
1534	0
1535	0
1536	0
1537	0
1538	0
1539	0
1540	0
1541	0
1542	0
1543	0
1544	0
1545	0
1546	0
1547	0
1548	0
1549	0
1550	0
1551	0
1552	0
1553	0
1554	0
1555	0
1556	0
1557	0
1558	0
1559	0
1560	0
1561	0
1562	0
1563	0
1564	0
1565	0
1566	0
1567	0
1568	0
1569	0
1570	0
1571	0
1572	0
1573	0
1574	0
1575	0
1576	0
1577	0
1578	0
1579	0
1580	0
1581	0
1582	0
1583	0
1584	0
1585	1e-05
1586	1e-05
1587	2e-05
1588	3e-05
1589	5e-05
1590	9e-05
1591	0.00014
1592	0.00022
1593	0.00034
1594	0.00051
1595	0.00077
1596	0.00115
1597	0.00169
1598	0.00244
1599	0.00348
1600	0.00489
1601	0.00678
1602	0.00928
1603	0.01251
1604	0.01665
1605	0.02185
1606	0.02828
1607	0.0361
1608	0.04545
1609	0.05643
1610	0.06909
1611	0.08343
1612	0.09937
1613	0.11671
1614	0.1352
1615	0.15446
1616	0.17403
1617	0.19338
1618	0.21193
1619	0.22905
1620	0.24416
1621	0.25667
1622	0.26612
1623	0.27211
1624	0.27441
1625	0.27291
1626	0.26769
1627	0.25895
1628	0.24705
1629	0.23245
1630	0.2157
1631	0.19741
1632	0.17817
1633	0.1586
1634	0.13924
1635	0.12055
1636	0.10294
1637	0.08669
1638	0.072
1639	0.05897
1640	0.04764
1641	0.03796
1642	0.02982
1643	0.02311
1644	0.01766
1645	0.01331
1646	0.0099
1647	0.00726
1648	0.00525
1649	0.00374
1650	0.00263
1651	0.00182
1652	0.00125
1653	0.00084
1654	0.00056
1655	0.00037
1656	0.00024
1657	0.00015
1658	0.0001
1659	6e-05
1660	4e-05
1661	2e-05
1662	1e-05
1663	1e-05
1664	0
1665	0
1666	0
1667	0
1668	0
1669	0
1670	0
1671	0
1672	0
1673	0
1674	0
1675	0
1676	0
1677	0
1678	0
1679	1e-05
1680	1e-05
1681	2e-05
1682	3e-05
1683	4e-05
1684	7e-05
1685	0.00012
1686	0.00019
1687	0.00031
1688	0.00048
1689	0.00074
1690	0.00113
1691	0.0017
1692	0.00252
1693	0.00368
1694	0.00531
1695	0.00755
1696	0.01058
1697	0.01462
1698	0.01994
1699	0.02681
1700	0.03556
1701	0.0465
1702	0.05999
1703	0.07631
1704	0.09574
1705	0.11847
1706	0.14457
1707	0.174
1708	0.20653
1709	0.24177
1710	0.27912
1711	0.31781
1712	0.35688
1713	0.39523
1714	0.43169
1715	0.46501
1716	0.49401
1717	0.51759
1718	0.53483
1719	0.54504
1720	0.54779
1721	0.54298
1722	0.53081
1723	0.51176
1724	0.48661
1725	0.45633
1726	0.42205
1727	0.38499
1728	0.34637
1729	0.30738
1730	0.26909
1731	0.23243
1732	0.19817
1733	0.16689
1734	0.13901
1735	0.11479
1736	0.09435
1737	0.07776
1738	0.06499
1739	0.05603
1740	0.05087
1741	0.04958
1742	0.05226
1743	0.05912
1744	0.07042
1745	0.08653
1746	0.10781
1747	0.13467
1748	0.16744
1749	0.20639
1750	0.2516
1751	0.30297
1752	0.3601
1753	0.42231
1754	0.48856
1755	0.55751
1756	0.62747
1757	0.69651
1758	0.76252
1759	0.82331
1760	0.87671
1761	0.92073
1762	0.95364
1763	0.97413
1764	0.98137
1765	0.97504
1766	0.95543
1767	0.92331
1768	0.87999
1769	0.82716
1770	0.7668
1771	0.70105
1772	0.63212
1773	0.56212
1774	0.49299
1775	0.4264
1776	0.36374
1777	0.30601
1778	0.2539
1779	0.20776
1780	0.16767
1781	0.13345
1782	0.10475
1783	0.08109
1784	0.06191
1785	0.04662
1786	0.03462
1787	0.02535
1788	0.01831
1789	0.01305
1790	0.00917
1791	0.00635
1792	0.00434
1793	0.00292
1794	0.00194
1795	0.00127
1796	0.00082
1797	0.00053
1798	0.00033
1799	0.0002
1800	0.00013
1801	8e-05
1802	4e-05
1803	3e-05
1804	2e-05
1805	1e-05
1806	0
1807	0
1808	0
1809	0
1810	0
1811	0
1812	0
1813	0
1814	0
1815	0
1816	0
1817	0
1818	0
1819	0
1820	0
1821	0
1822	0
1823	0
1824	0
1825	0
1826	0
1827	0
1828	0
1829	0
1830	0
1831	0
1832	0
1833	0
1834	0
1835	0
1836	0
1837	0
1838	0
1839	0
1840	0
1841	0
1842	0
1843	0
1844	0
1845	0
1846	0
1847	0
1848	0
1849	0
1850	0
1851	0
1852	0
1853	0
1854	0
1855	0
1856	0
1857	0
1858	0
1859	0
1860	0
1861	0
1862	0
1863	0
1864	0
1865	0
1866	0
1867	0
1868	0
1869	0
1870	0
1871	0
1872	0
1873	0
1874	0
1875	0
1876	0
1877	0
1878	0
1879	0
1880	0
1881	0
1882	0
1883	0
1884	0
1885	0
1886	0
1887	0
1888	0
1889	0
1890	0
1891	0
1892	0
1893	0
1894	0
1895	0
1896	0
1897	0
1898	0
1899	0
1900	0
1901	0
1902	0
1903	0
1904	0
1905	0
1906	0
1907	0
1908	0
1909	0
1910	0
1911	0
1912	0
1913	0
1914	0
1915	0
1916	0
1917	0
1918	0
1919	0
1920	0
1921	0
1922	0
1923	0
1924	0
1925	0
1926	0
1927	0
1928	0
1929	0
1930	0
1931	0
1932	0
1933	0
1934	0
1935	0
1936	0
1937	0
1938	0
1939	0
1940	0
1941	0
1942	0
1943	0
1944	0
1945	0
1946	0
1947	0
1948	0
1949	0
1950	0
1951	0
1952	0
1953	0
1954	0
1955	0
1956	0
1957	0
1958	0
1959	0
1960	0
1961	0
1962	0
1963	0
1964	0
1965	0
1966	0
1967	0
1968	0
1969	0
1970	0
1971	0
1972	0
1973	0
1974	0
1975	0
1976	0
1977	0
1978	0
1979	0
1980	0
1981	0
1982	0
1983	0
1984	0
1985	0
1986	0
1987	0
1988	0
1989	0
1990	0
1991	0
1992	0
1993	0
1994	0
1995	0
1996	0
1997	0
1998	0
1999	0
2000	0
2001	0
2002	0
2003	0
2004	0
2005	0
2006	0
2007	0
2008	0
2009	0
2010	0
2011	0
2012	0
2013	0
2014	0
2015	0
2016	0
2017	0
2018	0
2019	0
2020	0
2021	0
2022	0
2023	0
2024	0
2025	0
2026	0
2027	0
2028	0
2029	0
2030	0
2031	0
2032	0
2033	0
2034	0
2035	0
2036	0
2037	0
2038	0
2039	0
2040	0
2041	0
2042	0
2043	0
2044	0
2045	0
2046	0
2047	0
2048	0
2049	0
2050	0
2051	0
2052	0
2053	0
2054	0
2055	0
2056	0
2057	0
2058	0
2059	0
2060	0
2061	0
2062	0
2063	0
2064	0
2065	0
2066	0
2067	0
2068	0
2069	0
2070	0
2071	0
2072	0
2073	0
2074	0
2075	0
2076	0
2077	0
2078	0
2079	0
2080	0
2081	0
2082	0
2083	0
2084	0
2085	0
2086	0
2087	0
2088	0
2089	0
2090	0
2091	0
2092	0
2093	0
2094	0
2095	0
2096	0
2097	0
2098	0
2099	0
2100	0
2101	0
2102	0
2103	0
2104	0
2105	0
2106	0
2107	0
2108	0
2109	0
2110	0
2111	0
2112	0
2113	0
2114	0
2115	0
2116	0
2117	0
2118	0
2119	0
2120	0
2121	0
2122	0
2123	0
2124	0
2125	0
2126	0
2127	0
2128	0
2129	0
2130	0
2131	0
2132	0
2133	0
2134	0
2135	0
2136	0
2137	0
2138	0
2139	0
2140	0
2141	0
2142	0
2143	0
2144	0
2145	0
2146	0
2147	0
2148	0
2149	0
2150	0
2151	0
2152	0
2153	0
2154	0
2155	0
2156	0
2157	0
2158	0
2159	0
2160	0
2161	0
2162	0
2163	0
2164	0
2165	0
2166	0
2167	0
2168	0
2169	0
2170	0
2171	0
2172	0
2173	0
2174	0
2175	0
2176	0
2177	0
2178	0
2179	0
2180	0
2181	0
2182	0
2183	0
2184	0
2185	0
2186	0
2187	0
2188	0
2189	0
2190	0
2191	0
2192	0
2193	0
2194	0
2195	0
2196	0
2197	0
2198	0
2199	0
2200	0
2201	0
2202	0
2203	0
2204	0
2205	0
2206	0
2207	0
2208	0
2209	0
2210	0
2211	0
2212	0
2213	0
2214	0
2215	0
2216	0
2217	0
2218	0
2219	0
2220	0
2221	0
2222	0
2223	0
2224	0
2225	0
2226	0
2227	0
2228	0
2229	0
2230	0
2231	0
2232	0
2233	0
2234	0
2235	0
2236	0
2237	0
2238	0
2239	0
2240	0
2241	0
2242	0
2243	0
2244	0
2245	0
2246	0
2247	0
2248	0
2249	0
2250	0
2251	0
2252	0
2253	0
2254	0
2255	0
2256	0
2257	0
2258	0
2259	0
2260	0
2261	0
2262	0
2263	0
2264	0
2265	0
2266	0
2267	0
2268	0
2269	0
2270	0
2271	0
2272	0
2273	0
2274	0
2275	0
2276	0
2277	0
2278	0
2279	0
2280	0
2281	0
2282	0
2283	0
2284	0
2285	0
2286	0
2287	0
2288	0
2289	0
2290	0
2291	0
2292	0
2293	0
2294	0
2295	0
2296	0
2297	0
2298	0
[truncated: 1,702 more rows]

## Sheet: 2-OPC structure Cis
Optimized coordinates of [2-OPC Cis+H]+ - m/z 172
8 -1.997340000 -1.501655000 -1.037847000
6 -2.472031000 -0.789261000 -0.175133000
6 -1.603634000 0.092778000 0.722644000
6 -1.667106000 1.604260000 0.355188000
6 -0.415552000 1.846515000 -0.510094000
6 0.636594000 0.946668000 0.137223000
6 1.899651000 0.608773000 -0.647627000
6 2.813104000 -0.370122000 0.101705000
6 4.225927000 -0.523629000 -0.383703000
8 2.372000000 -0.992913000 1.060551000
7 -0.171831000 -0.310501000 0.449032000
8 -3.763207000 -0.651558000 0.100642000
1 -0.214327000 -0.940158000 -0.373422000
1 -1.848656000 -0.095138000 1.769615000
1 -1.624605000 2.198874000 1.271514000
1 -2.599346000 1.852930000 -0.154657000
1 -0.107123000 2.894335000 -0.505651000
1 -0.587226000 1.551592000 -1.552091000
1 0.916087000 1.348264000 1.116952000
1 2.446016000 1.534947000 -0.861624000
1 1.656375000 0.176609000 -1.629798000
1 4.263474000 -0.607892000 -1.475221000
1 4.798183000 0.373733000 -0.114176000
1 4.691007000 -1.393472000 0.081160000
1 0.311784000 -0.834142000 1.191599000
1 -4.292157000 -1.213872000 -0.495412000

## Sheet: Theoretical IR 2OPC Trans
Wavenumber	Normalized intensity
300	0.01188
301	0.01356
302	0.0154
303	0.01735
304	0.0194
305	0.02151
306	0.02368
307	0.0259
308	0.02818
309	0.03054
310	0.03302
311	0.03568
312	0.03857
313	0.04179
314	0.04538
315	0.04943
316	0.05397
317	0.05902
318	0.06457
319	0.07057
320	0.07691
321	0.08346
322	0.09003
323	0.09641
324	0.10236
325	0.10764
326	0.11202
327	0.11528
328	0.11725
329	0.11781
330	0.11689
331	0.1145
332	0.1107
333	0.10562
334	0.09943
335	0.09235
336	0.08462
337	0.07648
338	0.06819
339	0.05997
340	0.05201
341	0.0445
342	0.03755
343	0.03125
344	0.02565
345	0.02076
346	0.01657
347	0.01305
348	0.01013
349	0.00776
350	0.00586
351	0.00437
352	0.00321
353	0.00233
354	0.00166
355	0.00117
356	0.00081
357	0.00056
358	0.00038
359	0.00025
360	0.00017
361	0.00011
362	7e-05
363	4e-05
364	3e-05
365	2e-05
366	1e-05
367	1e-05
368	0
369	0
370	0
371	0
372	0
373	0
374	0
375	0
376	0
377	0
378	0
379	0
380	0
381	0
382	0
383	1e-05
384	1e-05
385	2e-05
386	3e-05
387	5e-05
388	8e-05
389	0.00012
390	0.00019
391	0.00029
392	0.00045
393	0.00067
394	0.001
395	0.00146
396	0.0021
397	0.00299
398	0.00419
399	0.0058
400	0.0079
401	0.01062
402	0.01409
403	0.01842
404	0.02376
405	0.03023
406	0.03792
407	0.04692
408	0.05725
409	0.0689
410	0.08178
411	0.09572
412	0.1105
413	0.12581
414	0.14127
415	0.15644
416	0.17085
417	0.18403
418	0.19549
419	0.2048
420	0.21161
421	0.21563
422	0.2167
423	0.21478
424	0.20995
425	0.2024
426	0.19243
427	0.18044
428	0.16686
429	0.15219
430	0.13689
431	0.12144
432	0.10624
433	0.09168
434	0.07802
435	0.06549
436	0.05422
437	0.04428
438	0.03568
439	0.02838
440	0.02229
441	0.01731
442	0.01332
443	0.01019
444	0.0078
445	0.00604
446	0.00481
447	0.00401
448	0.00358
449	0.00345
450	0.00358
451	0.00392
452	0.00445
453	0.00514
454	0.00597
455	0.00692
456	0.00795
457	0.00905
458	0.01019
459	0.01134
460	0.01247
461	0.01356
462	0.01459
463	0.01552
464	0.01636
465	0.01709
466	0.01771
467	0.01823
468	0.01867
469	0.01903
470	0.01936
471	0.01966
472	0.01995
473	0.02026
474	0.02059
475	0.02094
476	0.02131
477	0.02167
478	0.02199
479	0.02226
480	0.02244
481	0.02249
482	0.02239
483	0.02211
484	0.02163
485	0.02096
486	0.02009
487	0.01904
488	0.01784
489	0.01651
490	0.01508
491	0.01361
492	0.01212
493	0.01065
494	0.00924
495	0.00792
496	0.00671
497	0.00562
498	0.00468
499	0.00388
500	0.00323
501	0.00275
502	0.00244
503	0.00231
504	0.00237
505	0.00266
506	0.00319
507	0.00402
508	0.00519
509	0.00676
510	0.00879
511	0.01136
512	0.01452
513	0.01834
514	0.02288
515	0.02816
516	0.03419
517	0.04095
518	0.04837
519	0.05636
520	0.06476
521	0.07339
522	0.08202
523	0.09041
524	0.09829
525	0.10537
526	0.11142
527	0.11619
528	0.1195
529	0.1212
530	0.12124
531	0.11961
532	0.11638
533	0.11168
534	0.10569
535	0.09864
536	0.0908
537	0.08243
538	0.0738
539	0.06517
540	0.05675
541	0.04874
542	0.04129
543	0.0345
544	0.02844
545	0.02313
546	0.01856
547	0.01472
548	0.01155
549	0.00899
550	0.007
551	0.00549
552	0.00444
553	0.00378
554	0.00351
555	0.00361
556	0.00407
557	0.00493
558	0.00623
559	0.008
560	0.01031
561	0.01323
562	0.01682
563	0.02114
564	0.02623
565	0.03212
566	0.03881
567	0.04624
568	0.05435
569	0.063
570	0.07203
571	0.08122
572	0.09031
573	0.09905
574	0.10713
575	0.11428
576	0.12022
577	0.12473
578	0.12764
579	0.12881
580	0.1282
581	0.12584
582	0.12182
583	0.11631
584	0.10951
585	0.1017
586	0.09315
587	0.08414
588	0.07496
589	0.06588
590	0.05711
591	0.04885
592	0.04124
593	0.0344
594	0.02838
595	0.02323
596	0.01895
597	0.01553
598	0.01298
599	0.01127
600	0.01043
601	0.01048
602	0.01146
603	0.01348
604	0.01664
605	0.02109
606	0.02702
607	0.03461
608	0.04406
609	0.05557
610	0.0693
611	0.08539
612	0.10388
613	0.12474
614	0.14786
615	0.17295
616	0.19966
617	0.22745
618	0.25569
619	0.28366
620	0.31053
621	0.33546
622	0.3576
623	0.37617
624	0.39047
625	0.39995
626	0.40423
627	0.40315
628	0.39673
629	0.38524
630	0.36911
631	0.34895
632	0.32551
633	0.2996
634	0.27208
635	0.24379
636	0.21553
637	0.188
638	0.1618
639	0.1374
640	0.11512
641	0.09519
642	0.07768
643	0.06259
644	0.04982
645	0.03924
646	0.03064
647	0.02384
648	0.01862
649	0.0148
650	0.01221
651	0.01072
652	0.01021
653	0.01063
654	0.01193
655	0.01409
656	0.01713
657	0.02105
658	0.02588
659	0.03161
660	0.03823
661	0.0457
662	0.05395
663	0.06284
664	0.07221
665	0.08185
666	0.0915
667	0.1009
668	0.10972
669	0.11768
670	0.12448
671	0.12986
672	0.1336
673	0.13557
674	0.13566
675	0.13389
676	0.13033
677	0.12511
678	0.11845
679	0.1106
680	0.10185
681	0.09251
682	0.08287
683	0.07323
684	0.06384
685	0.05491
686	0.04662
687	0.03911
688	0.03245
689	0.0267
690	0.02188
691	0.01797
692	0.01497
693	0.01285
694	0.01159
695	0.01117
696	0.01159
697	0.01287
698	0.01501
699	0.01805
700	0.02201
701	0.02692
702	0.03279
703	0.0396
704	0.04731
705	0.05585
706	0.06507
707	0.07482
708	0.08486
709	0.09494
710	0.10477
711	0.11403
712	0.1224
713	0.12958
714	0.13529
715	0.13931
716	0.14147
717	0.14169
718	0.13996
719	0.13634
720	0.131
721	0.12413
722	0.116
723	0.10692
724	0.09719
725	0.08714
726	0.07707
727	0.06723
728	0.05786
729	0.04914
730	0.0412
731	0.03412
732	0.02793
733	0.02263
734	0.0182
735	0.01457
736	0.01168
737	0.00944
738	0.00776
739	0.00657
740	0.00578
741	0.00531
742	0.0051
743	0.00509
744	0.00521
745	0.00543
746	0.0057
747	0.00598
748	0.00625
749	0.00648
750	0.00664
751	0.00674
752	0.00674
753	0.00667
754	0.0065
755	0.00626
756	0.00594
757	0.00557
758	0.00514
759	0.00469
760	0.00423
761	0.00376
762	0.00331
763	0.00289
764	0.00251
765	0.00218
766	0.00191
767	0.00171
768	0.00158
769	0.00153
770	0.00157
771	0.0017
772	0.00193
773	0.00226
774	0.0027
775	0.00325
776	0.0039
777	0.00466
778	0.00553
779	0.00648
780	0.0075
781	0.00857
782	0.00967
783	0.01076
784	0.01181
785	0.01279
786	0.01366
787	0.0144
788	0.01496
789	0.01534
790	0.01552
791	0.01549
792	0.01526
793	0.01484
794	0.01426
795	0.01355
796	0.01275
797	0.0119
798	0.01104
799	0.01022
800	0.00949
801	0.00889
802	0.00846
803	0.00822
804	0.0082
805	0.00841
806	0.00887
807	0.00957
808	0.01049
809	0.01163
810	0.01295
811	0.01441
812	0.01597
813	0.01758
814	0.0192
815	0.02078
816	0.02227
817	0.02364
818	0.02485
819	0.02589
820	0.02675
821	0.02744
822	0.02796
823	0.02835
824	0.02862
825	0.02881
826	0.02895
827	0.02907
828	0.02917
829	0.02926
830	0.02935
831	0.02941
832	0.02943
833	0.02937
834	0.02921
835	0.0289
836	0.02843
837	0.02777
838	0.02691
839	0.02583
840	0.02457
841	0.02312
842	0.02153
843	0.01982
844	0.01804
845	0.01623
846	0.01443
847	0.01269
848	0.01102
849	0.00946
850	0.00803
851	0.00674
852	0.00559
853	0.00459
854	0.00373
855	0.003
856	0.00239
857	0.00189
858	0.00148
859	0.00115
860	0.00088
861	0.00067
862	0.00051
863	0.00038
864	0.00029
865	0.00021
866	0.00016
867	0.00011
868	8e-05
869	6e-05
870	4e-05
871	3e-05
872	2e-05
873	1e-05
874	1e-05
875	1e-05
876	0
877	0
878	0
879	0
880	0
881	0
882	0
883	0
884	0
885	0
886	0
887	0
888	0
889	0
890	0
891	0
892	0
893	0
894	0
895	1e-05
896	1e-05
897	2e-05
898	3e-05
899	5e-05
900	8e-05
901	0.00013
902	0.00019
903	0.00029
904	0.00042
905	0.00061
906	0.00088
907	0.00124
908	0.00173
909	0.00238
910	0.00323
911	0.00432
912	0.00571
913	0.00745
914	0.00959
915	0.01217
916	0.01525
917	0.01884
918	0.02298
919	0.02766
920	0.03285
921	0.03849
922	0.0445
923	0.05076
924	0.05714
925	0.06347
926	0.06956
927	0.07522
928	0.08027
929	0.08452
930	0.08783
931	0.09007
932	0.09116
933	0.09107
934	0.08982
935	0.08749
936	0.08419
937	0.08009
938	0.07538
939	0.07028
940	0.06502
941	0.05983
942	0.05492
943	0.0505
944	0.04673
945	0.04374
946	0.04162
947	0.04041
948	0.04011
949	0.04068
950	0.04203
951	0.04403
952	0.04655
953	0.04941
954	0.05241
955	0.05537
956	0.0581
957	0.06042
958	0.06219
959	0.06329
960	0.06363
961	0.06318
962	0.06192
963	0.05991
964	0.05721
965	0.05393
966	0.0502
967	0.04617
968	0.04197
969	0.03777
970	0.0337
971	0.02989
972	0.02645
973	0.02347
974	0.02102
975	0.01914
976	0.01787
977	0.0172
978	0.01713
979	0.01765
980	0.01871
981	0.02028
982	0.02231
983	0.02474
984	0.02751
985	0.03056
986	0.0338
987	0.03718
988	0.04061
989	0.04403
990	0.04736
991	0.05054
992	0.05351
993	0.05622
994	0.05862
995	0.06069
996	0.0624
997	0.06375
998	0.06473
999	0.06534
1000	0.0656
1001	0.06551
1002	0.0651
1003	0.06437
1004	0.06333
1005	0.062
1006	0.06039
1007	0.0585
1008	0.05634
1009	0.05393
1010	0.05128
1011	0.04843
1012	0.0454
1013	0.04223
1014	0.03898
1015	0.0357
1016	0.03244
1017	0.02926
1018	0.02622
1019	0.02336
1020	0.02073
1021	0.01837
1022	0.01631
1023	0.01457
1024	0.01318
1025	0.01215
1026	0.0115
1027	0.01125
1028	0.01142
1029	0.01203
1030	0.0131
1031	0.01467
1032	0.01675
1033	0.01937
1034	0.02253
1035	0.02622
1036	0.03041
1037	0.03507
1038	0.0401
1039	0.04542
1040	0.05088
1041	0.05633
1042	0.06161
1043	0.06654
1044	0.07094
1045	0.07463
1046	0.07747
1047	0.07935
1048	0.08017
1049	0.0799
1050	0.07855
1051	0.07617
1052	0.07284
1053	0.06871
1054	0.06393
1055	0.05866
1056	0.05308
1057	0.04738
1058	0.0417
1059	0.03621
1060	0.031
1061	0.02618
1062	0.0218
1063	0.0179
1064	0.0145
1065	0.01159
1066	0.00913
1067	0.00709
1068	0.00544
1069	0.00411
1070	0.00307
1071	0.00226
1072	0.00164
1073	0.00118
1074	0.00085
1075	0.00061
1076	0.00045
1077	0.00035
1078	0.0003
1079	0.0003
1080	0.00033
1081	0.0004
1082	0.00052
1083	0.00068
1084	0.00089
1085	0.00116
1086	0.00151
1087	0.00193
1088	0.00244
1089	0.00303
1090	0.00373
1091	0.00452
1092	0.0054
1093	0.00637
1094	0.0074
1095	0.00849
1096	0.0096
1097	0.0107
1098	0.01177
1099	0.01277
1100	0.01366
1101	0.01441
1102	0.015
1103	0.01539
1104	0.01557
1105	0.01555
1106	0.0153
1107	0.01486
1108	0.01423
1109	0.01343
1110	0.01251
1111	0.01149
1112	0.01041
1113	0.0093
1114	0.0082
1115	0.00713
1116	0.00611
1117	0.00517
1118	0.00432
1119	0.00357
1120	0.00293
1121	0.00239
1122	0.00196
1123	0.00165
1124	0.00145
1125	0.00139
1126	0.00147
1127	0.00174
1128	0.00223
1129	0.00302
1130	0.00418
1131	0.00584
1132	0.00815
1133	0.01131
1134	0.01554
1135	0.02114
1136	0.02845
1137	0.03787
1138	0.04982
1139	0.06481
1140	0.08333
1141	0.1059
1142	0.13302
1143	0.16513
1144	0.20257
1145	0.24555
1146	0.29408
1147	0.34797
1148	0.40675
1149	0.46966
1150	0.53565
1151	0.60338
1152	0.67124
1153	0.73744
1154	0.80002
1155	0.85704
1156	0.90656
1157	0.94688
1158	0.97654
1159	0.99445
1160	1
1161	0.99302
1162	0.97387
1163	0.94336
1164	0.90272
1165	0.85352
1166	0.79756
1167	0.73677
1168	0.6731
1169	0.60842
1170	0.5444
1171	0.48249
1172	0.42385
1173	0.36936
1174	0.31959
1175	0.27481
1176	0.2351
1177	0.20032
1178	0.17018
1179	0.1443
1180	0.12224
1181	0.10353
1182	0.08773
1183	0.0744
1184	0.06316
1185	0.05366
1186	0.04561
1187	0.03877
1188	0.03293
1189	0.02793
1190	0.02364
1191	0.01995
1192	0.01677
1193	0.01404
1194	0.0117
1195	0.00972
1196	0.00805
1197	0.00666
1198	0.00554
1199	0.00467
1200	0.00403
1201	0.00361
1202	0.00341
1203	0.00344
1204	0.00369
1205	0.00416
1206	0.00487
1207	0.00581
1208	0.007
1209	0.00844
1210	0.01011
1211	0.012
1212	0.0141
1213	0.01636
1214	0.01874
1215	0.02118
1216	0.02362
1217	0.02598
1218	0.02819
1219	0.03017
1220	0.03184
1221	0.03314
1222	0.03403
1223	0.03446
1224	0.03442
1225	0.03391
1226	0.03296
1227	0.0316
1228	0.0299
1229	0.02792
1230	0.02575
1231	0.02347
1232	0.02116
1233	0.0189
1234	0.01676
1235	0.01481
1236	0.01311
1237	0.01168
1238	0.01057
1239	0.00978
1240	0.00931
1241	0.00917
1242	0.00934
1243	0.00978
1244	0.01047
1245	0.01137
1246	0.01243
1247	0.01359
1248	0.01481
1249	0.01603
1250	0.01719
1251	0.01825
1252	0.01916
1253	0.01989
1254	0.02042
1255	0.02072
1256	0.0208
1257	0.02067
1258	0.02035
1259	0.01987
1260	0.01927
1261	0.01859
1262	0.01787
1263	0.01716
1264	0.01649
1265	0.01589
1266	0.01539
1267	0.015
1268	0.01473
1269	0.01459
1270	0.01457
1271	0.01467
1272	0.01491
1273	0.01528
1274	0.01579
1275	0.01647
1276	0.01735
1277	0.01845
1278	0.01983
1279	0.02153
1280	0.0236
1281	0.0261
1282	0.02907
1283	0.03256
1284	0.03662
1285	0.04127
1286	0.04656
1287	0.05249
1288	0.05908
1289	0.06634
1290	0.07426
1291	0.08281
1292	0.09196
1293	0.10166
1294	0.11183
1295	0.12235
1296	0.13309
1297	0.14388
1298	0.15452
1299	0.16478
1300	0.17442
1301	0.1832
1302	0.19086
1303	0.19719
1304	0.20201
1305	0.20518
1306	0.20662
1307	0.20633
1308	0.20437
1309	0.20087
1310	0.19602
1311	0.19005
1312	0.18323
1313	0.17585
1314	0.16823
1315	0.16067
1316	0.15344
1317	0.14684
1318	0.14112
1319	0.13649
1320	0.13317
1321	0.13133
1322	0.13109
1323	0.13255
1324	0.13576
1325	0.1407
1326	0.14728
1327	0.15534
1328	0.16465
1329	0.1749
1330	0.18569
1331	0.19657
1332	0.20706
1333	0.21667
1334	0.2249
1335	0.23132
1336	0.23556
1337	0.23734
1338	0.23653
1339	0.23311
1340	0.22717
1341	0.21898
1342	0.20888
1343	0.19731
1344	0.18479
1345	0.17187
1346	0.15912
1347	0.14711
1348	0.13637
1349	0.12739
1350	0.12062
1351	0.11645
1352	0.11521
1353	0.11718
1354	0.12256
1355	0.13152
1356	0.14411
1357	0.16033
1358	0.18006
1359	0.20309
1360	0.22906
1361	0.25748
1362	0.28773
1363	0.31903
1364	0.3505
1365	0.38118
1366	0.41001
1367	0.43597
1368	0.45806
1369	0.47539
1370	0.48724
1371	0.49306
1372	0.49256
1373	0.48571
1374	0.47271
1375	0.45403
1376	0.43036
1377	0.40253
1378	0.37152
1379	0.33835
1380	0.30406
1381	0.26962
1382	0.23594
1383	0.20377
1384	0.17371
1385	0.14623
1386	0.12162
1387	0.10001
1388	0.08143
1389	0.06579
1390	0.05293
1391	0.04264
1392	0.03468
1393	0.0288
1394	0.02479
1395	0.02245
1396	0.02164
1397	0.02226
1398	0.02428
1399	0.02774
1400	0.03272
1401	0.03937
1402	0.0479
1403	0.05855
1404	0.07159
1405	0.0873
1406	0.10596
1407	0.12782
1408	0.15305
1409	0.18178
1410	0.21402
1411	0.24967
1412	0.28848
1413	0.33009
1414	0.37398
1415	0.41949
1416	0.46586
1417	0.51223
1418	0.55766
1419	0.60116
1420	0.64176
1421	0.6785
1422	0.71049
1423	0.73693
1424	0.75714
1425	0.7706
1426	0.77694
1427	0.77598
1428	0.76774
1429	0.7524
1430	0.73035
1431	0.70216
1432	0.66852
1433	0.63028
1434	0.58837
1435	0.54377
1436	0.49749
1437	0.45054
1438	0.40387
1439	0.35832
1440	0.31465
1441	0.2735
1442	0.23534
1443	0.20052
1444	0.16925
1445	0.1416
1446	0.11756
1447	0.09698
1448	0.07968
1449	0.06541
1450	0.05388
1451	0.04478
1452	0.03782
1453	0.0327
1454	0.02915
1455	0.0269
1456	0.02575
1457	0.02549
1458	0.02597
1459	0.02704
1460	0.0286
1461	0.03054
1462	0.0328
1463	0.03529
1464	0.03797
1465	0.04075
1466	0.04358
1467	0.04638
1468	0.04907
1469	0.05157
1470	0.05379
1471	0.05563
1472	0.05703
1473	0.05789
1474	0.05817
1475	0.05782
1476	0.05684
1477	0.05522
1478	0.05302
1479	0.05028
1480	0.04709
1481	0.04355
1482	0.03976
1483	0.03582
1484	0.03185
1485	0.02795
1486	0.0242
1487	0.02067
1488	0.01742
1489	0.01448
1490	0.01188
1491	0.00961
1492	0.00767
1493	0.00603
1494	0.00468
1495	0.00359
1496	0.00271
1497	0.00202
1498	0.00148
1499	0.00107
1500	0.00077
1501	0.00054
1502	0.00038
1503	0.00026
1504	0.00017
1505	0.00012
1506	8e-05
1507	5e-05
1508	3e-05
1509	2e-05
1510	1e-05
1511	1e-05
1512	0
1513	0
1514	0
1515	0
1516	0
1517	0
1518	0
1519	0
1520	0
1521	0
1522	0
1523	0
1524	0
1525	0
1526	0
1527	0
1528	0
1529	0
1530	0
1531	0
1532	0
1533	0
1534	0
1535	0
1536	0
1537	0
1538	0
1539	0
1540	0
1541	0
1542	0
1543	0
1544	0
1545	0
1546	0
1547	0
1548	0
1549	0
1550	0
1551	0
1552	0
1553	0
1554	1e-05
1555	1e-05
1556	2e-05
1557	3e-05
1558	4e-05
1559	7e-05
1560	0.00011
1561	0.00017
1562	0.00026
1563	0.00039
1564	0.00059
1565	0.00087
1566	0.00126
1567	0.00182
1568	0.00258
1569	0.0036
1570	0.00497
1571	0.00676
1572	0.00907
1573	0.012
1574	0.01566
1575	0.02015
1576	0.02557
1577	0.03201
1578	0.03951
1579	0.0481
1580	0.05775
1581	0.06839
1582	0.07986
1583	0.09198
1584	0.10448
1585	0.11704
1586	0.12931
1587	0.1409
1588	0.15141
1589	0.16047
1590	0.16773
1591	0.1729
1592	0.17578
1593	0.17624
1594	0.17428
1595	0.16996
1596	0.16347
1597	0.15506
1598	0.14506
1599	0.13384
1600	0.12178
1601	0.10928
1602	0.09672
1603	0.08442
1604	0.07268
1605	0.0617
1606	0.05166
1607	0.04266
1608	0.03474
1609	0.02791
1610	0.0221
1611	0.01727
1612	0.01331
1613	0.01011
1614	0.00758
1615	0.0056
1616	0.00408
1617	0.00293
1618	0.00208
1619	0.00145
1620	0.001
1621	0.00068
1622	0.00046
1623	0.0003
1624	0.0002
1625	0.00013
1626	8e-05
1627	5e-05
1628	3e-05
1629	2e-05
1630	1e-05
1631	1e-05
1632	0
1633	0
1634	0
1635	0
1636	0
1637	0
1638	0
1639	0
1640	0
1641	0
1642	0
1643	0
1644	0
1645	0
1646	0
1647	0
1648	0
1649	0
1650	0
1651	0
1652	0
1653	0
1654	0
1655	0
1656	0
1657	0
1658	0
1659	0
1660	0
1661	0
1662	0
1663	0
1664	0
1665	1e-05
1666	1e-05
1667	3e-05
1668	4e-05
1669	7e-05
1670	0.00011
1671	0.00018
1672	0.00029
1673	0.00046
1674	0.00071
1675	0.00107
1676	0.00161
1677	0.00239
1678	0.00349
1679	0.00503
1680	0.00715
1681	0.01002
1682	0.01385
1683	0.01888
1684	0.02539
1685	0.03366
1686	0.04402
1687	0.05676
1688	0.0722
1689	0.09056
1690	0.11203
1691	0.13668
1692	0.16446
1693	0.19516
1694	0.22841
1695	0.26364
1696	0.30011
1697	0.33693
1698	0.37305
1699	0.40736
1700	0.4387
1701	0.46595
1702	0.48808
1703	0.50422
1704	0.51372
1705	0.5162
1706	0.51155
1707	0.49996
1708	0.4819
1709	0.45811
1710	0.42949
1711	0.39712
1712	0.36213
1713	0.32567
1714	0.28886
1715	0.25268
1716	0.21799
1717	0.18547
1718	0.15563
1719	0.12879
1720	0.10512
1721	0.08461
1722	0.06717
1723	0.05259
1724	0.04061
1725	0.03092
1726	0.02323
1727	0.01721
1728	0.01258
1729	0.00908
1730	0.00649
1731	0.0046
1732	0.00326
1733	0.00236
1734	0.00181
1735	0.00156
1736	0.00157
1737	0.00186
1738	0.00248
1739	0.00349
1740	0.00501
1741	0.00721
1742	0.01031
1743	0.01457
1744	0.02033
1745	0.02798
1746	0.03801
1747	0.05091
1748	0.06727
1749	0.08765
1750	0.11264
1751	0.14276
1752	0.17844
1753	0.21998
1754	0.26744
1755	0.32067
1756	0.37921
1757	0.44225
1758	0.50867
1759	0.57702
1760	0.64554
1761	0.71225
1762	0.77503
1763	0.83174
1764	0.88031
1765	0.91889
1766	0.94595
1767	0.9604
1768	0.96165
1769	0.94965
1770	0.92488
1771	0.88836
1772	0.84154
1773	0.7862
1774	0.7244
1775	0.65826
1776	0.58993
1777	0.52141
1778	0.4545
1779	0.39073
1780	0.33128
1781	0.27701
1782	0.22844
1783	0.18579
1784	0.14903
1785	0.11789
1786	0.09198
1787	0.07077
1788	0.0537
1789	0.04019
1790	0.02966
1791	0.02159
1792	0.0155
1793	0.01098
1794	0.00766
1795	0.00528
1796	0.00358
1797	0.0024
1798	0.00159
1799	0.00103
1800	0.00066
1801	0.00042
1802	0.00026
1803	0.00016
1804	0.0001
1805	6e-05
1806	3e-05
1807	2e-05
1808	1e-05
1809	1e-05
1810	0
1811	0
1812	0
1813	0
1814	0
1815	0
1816	0
1817	0
1818	0
1819	0
1820	0
1821	0
1822	0
1823	0
1824	0
1825	0
1826	0
1827	0
1828	0
1829	0
1830	0
1831	0
1832	0
1833	0
1834	0
1835	0
1836	0
1837	0
1838	0
1839	0
1840	0
1841	0
1842	0
1843	0
1844	0
1845	0
1846	0
1847	0
1848	0
1849	0
1850	0
1851	0
1852	0
1853	0
1854	0
1855	0
1856	0
1857	0
1858	0
1859	0
1860	0
1861	0
1862	0
1863	0
1864	0
1865	0
1866	0
1867	0
1868	0
1869	0
1870	0
1871	0
1872	0
1873	0
1874	0
1875	0
1876	0
1877	0
1878	0
1879	0
1880	0
1881	0
1882	0
1883	0
1884	0
1885	0
1886	0
1887	0
1888	0
1889	0
1890	0
1891	0
1892	0
1893	0
1894	0
1895	0
1896	0
1897	0
1898	0
1899	0
1900	0
1901	0
1902	0
1903	0
1904	0
1905	0
1906	0
1907	0
1908	0
1909	0
1910	0
1911	0
1912	0
1913	0
1914	0
1915	0
1916	0
1917	0
1918	0
1919	0
1920	0
1921	0
1922	0
1923	0
1924	0
1925	0
1926	0
1927	0
1928	0
1929	0
1930	0
1931	0
1932	0
1933	0
1934	0
1935	0
1936	0
1937	0
1938	0
1939	0
1940	0
1941	0
1942	0
1943	0
1944	0
1945	0
1946	0
1947	0
1948	0
1949	0
1950	0
1951	0
1952	0
1953	0
1954	0
1955	0
1956	0
1957	0
1958	0
1959	0
1960	0
1961	0
1962	0
1963	0
1964	0
1965	0
1966	0
1967	0
1968	0
1969	0
1970	0
1971	0
1972	0
1973	0
1974	0
1975	0
1976	0
1977	0
1978	0
1979	0
1980	0
1981	0
1982	0
1983	0
1984	0
1985	0
1986	0
1987	0
1988	0
1989	0
1990	0
1991	0
1992	0
1993	0
1994	0
1995	0
1996	0
1997	0
1998	0
1999	0
2000	0
2001	0
2002	0
2003	0
2004	0
2005	0
2006	0
2007	0
2008	0
2009	0
2010	0
2011	0
2012	0
2013	0
2014	0
2015	0
2016	0
2017	0
2018	0
2019	0
2020	0
2021	0
2022	0
2023	0
2024	0
2025	0
2026	0
2027	0
2028	0
2029	0
2030	0
2031	0
2032	0
2033	0
2034	0
2035	0
2036	0
2037	0
2038	0
2039	0
2040	0
2041	0
2042	0
2043	0
2044	0
2045	0
2046	0
2047	0
2048	0
2049	0
2050	0
2051	0
2052	0
2053	0
2054	0
2055	0
2056	0
2057	0
2058	0
2059	0
2060	0
2061	0
2062	0
2063	0
2064	0
2065	0
2066	0
2067	0
2068	0
2069	0
2070	0
2071	0
2072	0
2073	0
2074	0
2075	0
2076	0
2077	0
2078	0
2079	0
2080	0
2081	0
2082	0
2083	0
2084	0
2085	0
2086	0
2087	0
2088	0
2089	0
2090	0
2091	0
2092	0
2093	0
2094	0
2095	0
2096	0
2097	0
2098	0
2099	0
2100	0
2101	0
2102	0
2103	0
2104	0
2105	0
2106	0
2107	0
2108	0
2109	0
2110	0
2111	0
2112	0
2113	0
2114	0
2115	0
2116	0
2117	0
2118	0
2119	0
2120	0
2121	0
2122	0
2123	0
2124	0
2125	0
2126	0
2127	0
2128	0
2129	0
2130	0
2131	0
2132	0
2133	0
2134	0
2135	0
2136	0
2137	0
2138	0
2139	0
2140	0
2141	0
2142	0
2143	0
2144	0
2145	0
2146	0
2147	0
2148	0
2149	0
2150	0
2151	0
2152	0
2153	0
2154	0
2155	0
2156	0
2157	0
2158	0
2159	0
2160	0
2161	0
2162	0
2163	0
2164	0
2165	0
2166	0
2167	0
2168	0
2169	0
2170	0
2171	0
2172	0
2173	0
2174	0
2175	0
2176	0
2177	0
2178	0
2179	0
2180	0
2181	0
2182	0
2183	0
2184	0
2185	0
2186	0
2187	0
2188	0
2189	0
2190	0
2191	0
2192	0
2193	0
2194	0
2195	0
2196	0
2197	0
2198	0
2199	0
2200	0
2201	0
2202	0
2203	0
2204	0
2205	0
2206	0
2207	0
2208	0
2209	0
2210	0
2211	0
2212	0
2213	0
2214	0
2215	0
2216	0
2217	0
2218	0
2219	0
2220	0
2221	0
2222	0
2223	0
2224	0
2225	0
2226	0
2227	0
2228	0
2229	0
2230	0
2231	0
2232	0
2233	0
2234	0
2235	0
2236	0
2237	0
2238	0
2239	0
2240	0
2241	0
2242	0
2243	0
2244	0
2245	0
2246	0
2247	0
2248	0
2249	0
2250	0
2251	0
2252	0
2253	0
2254	0
2255	0
2256	0
2257	0
2258	0
2259	0
2260	0
2261	0
2262	0
2263	0
2264	0
2265	0
2266	0
2267	0
2268	0
2269	0
2270	0
2271	0
2272	0
2273	0
2274	0
2275	0
2276	0
2277	0
2278	0
2279	0
2280	0
2281	0
2282	0
2283	0
2284	0
2285	0
2286	0
2287	0
2288	0
2289	0
2290	0
2291	0
2292	0
2293	0
2294	0
2295	0
2296	0
2297	0
2298	0
[truncated: 1,702 more rows]

## Sheet: 2-OPC structure Trans
Optimized coordinates of [2-OPC Trans+H]+ - m/z 172
8 2.681303000 -1.338053000 0.907822000
6 2.687887000 -0.534942000 -0.003092000
8 3.765183000 -0.067545000 -0.625560000
6 1.407763000 0.077582000 -0.561728000
6 1.247431000 1.598639000 -0.309922000
6 -0.242425000 1.757465000 0.032305000
6 -0.550394000 0.518232000 0.881995000
6 -2.025987000 0.127050000 1.048245000
6 -2.722245000 -0.414474000 -0.202877000
6 -4.213306000 -0.285885000 -0.287035000
8 -2.064250000 -0.963500000 -1.085605000
7 0.248820000 -0.571298000 0.162297000
1 0.634116000 -1.278798000 0.806898000
1 4.567387000 -0.471594000 -0.245792000
1 1.324433000 -0.161069000 -1.625274000
1 1.555289000 2.174265000 -1.183818000
1 1.871232000 1.913275000 0.532739000
1 -0.853040000 1.764402000 -0.877688000
1 -0.448188000 2.677471000 0.584746000
1 -0.093895000 0.632003000 1.869815000
1 -2.133832000 -0.646597000 1.822664000
1 -2.569567000 0.996552000 1.432807000
1 -4.476049000 0.766700000 -0.456576000
1 -4.599912000 -0.890407000 -1.107983000
1 -4.684293000 -0.578752000 0.658141000
1 -0.425644000 -1.007573000 -0.507342000
