# Supplementary material for: Identification of Δ-1-pyrroline-5-carboxylate derived biomarkers for hyperprolinemia type II
Source: Commun Biol. 2022 Sep 21;5:997. doi: 10.1038/s42003-022-03960-2 (PMC9492674; doi:10.1038/s42003-022-03960-2)
Supplement: Supplementary file 6 — Supplementary Data 4 [file 42003_2022_3960_MOESM6_ESM.xlsx]

## Sheet: Relative abundance
Relative abundance of the m/z 172.0968 (ESI+) ion
Controls	HP1	HP2	Ketotic
0.24	0.81	4.75	2.99
0.252	0.65	20.61	2.74
0.783	0.58	12.75	13.87
0.391			5.62
0.827			2.38
0.27			1.9
0.69			3.01
0.32			3.76
0.98
0.31
0.25
0.65
