# Supplementary material for: Identification of Δ-1-pyrroline-5-carboxylate derived biomarkers for hyperprolinemia type II
Source: Commun Biol. 2022 Sep 21;5:997. doi: 10.1038/s42003-022-03960-2 (PMC9492674; doi:10.1038/s42003-022-03960-2)
Supplement: Supplementary file 7 — Supplementary Data 5 [file 42003_2022_3960_MOESM7_ESM.xlsx]

## Sheet: EIC 170.0823 (Fig. S2)
	Counts
Time (min)	HPI	HPII	Control	Quality Control
0	0	0	0	0
0.00555556	0	0	0	0
0.0111111	0	0	0	0
0.0166667	0	0	0	0
0.0222222	0	0	0	0
0.0277778	0	0	0	0
0.0333333	0	0	0	0
0.0388889	0	0	0	0
0.0444444	0	0	0	0
0.05	0	0	0	0
0.0555556	0	0	0	0
0.0611111	0	0	0	0
0.0666667	0	0	0	0
0.0722222	0	0	0	0
0.0777778	0	0	0	0
0.0833333	0	0	0	0
0.0888889	0	0	0	0
0.0944444	0	0	0	0
0.1	0	0	0	0
0.105556	0	0	0	0
0.111111	0	0	0	0
0.116667	0	0	0	0
0.122222	0	0	0	0
0.127778	0	0	0	0
0.133333	0	0	0	0
0.138889	0	0	0	0
0.144444	0	0	0	0
0.15	0	0	0	0
0.155556	0	0	0	0
0.161111	0	0	0	0
0.166667	0	0	0	0
0.172222	0	0	0	0
0.177778	0	0	0	0
0.183333	0	0	0	0
0.188889	0	0	0	0
0.194444	0	0	0	0
0.2	0	0	0	0
0.205556	0	0	0	0
0.211111	0	0	0	0
0.216667	0	0	0	0
0.222222	0	0	0	0
0.227778	0	0	0	0
0.233333	0	0	0	0
0.238889	0	0	0	0
0.244444	0	224.199	0	0
0.25	0	0	0	0
0.255556	0	0	0	0
0.261111	0	0	0	0
0.266667	0	0	0	0
0.272222	0	0	0	0
0.277778	0	0	0	0
0.283333	0	0	0	0
0.288889	0	0	0	0
0.294444	0	0	0	0
0.3	0	0	0	0
0.305556	0	0	0	0
0.311111	0	0	0	0
0.316667	0	0	0	0
0.322222	0	0	0	0
0.327778	0	0	0	0
0.333333	0	0	0	0
0.338889	0	0	0	0
0.344444	0	0	0	0
0.35	0	0	0	0
0.355556	0	0	0	0
0.361111	0	0	0	0
0.366667	0	0	0	0
0.372222	0	243.359	0	0
0.377778	0	0	0	0
0.383333	0	0	0	0
0.388889	0	0	0	0
0.394444	0	0	0	0
0.4	0	0	0	0
0.405556	0	0	0	0
0.411111	0	0	0	0
0.416667	0	0	0	0
0.422222	0	0	0	0
0.427778	0	0	0	0
0.433333	0	0	0	0
0.438889	0	0	0	0
0.444444	0	0	0	0
0.45	0	0	0	0
0.455556	0	0	0	0
0.461111	0	0	0	0
0.466667	0	0	0	0
0.472222	0	0	0	0
0.477778	0	0	0	0
0.483333	0	0	0	0
0.488889	0	0	0	0
0.494444	0	0	0	0
0.5	0	0	0	0
0.505556	0	0	0	0
0.511111	0	0	0	0
0.516667	0	0	0	0
0.522222	0	0	0	0
0.527778	0	0	0	0
0.533333	0	0	0	0
0.538889	0	0	0	0
0.544444	0	0	0	0
0.55	0	0	0	0
0.555556	0	0	0	0
0.561111	0	0	0	0
0.566667	0	0	0	0
0.572222	0	0	0	0
0.577778	0	0	0	0
0.583333	0	0	0	0
0.588889	0	0	0	0
0.594444	0	0	0	0
0.6	0	0	0	0
0.605556	0	0	0	0
0.611111	0	0	0	0
0.616667	0	0	0	0
0.622222	0	0	0	0
0.627778	0	0	0	0
0.633333	0	0	0	0
0.638889	0	0	0	0
0.644444	0	206.324	0	0
0.65	0	0	0	0
0.655556	0	0	0	0
0.661111	0	0	0	0
0.666667	0	0	0	0
0.672222	0	0	0	0
0.677778	0	0	0	0
0.683333	0	0	0	0
0.688889	0	0	0	0
0.694444	0	0	0	0
0.7	0	0	0	0
0.705556	0	0	0	0
0.711111	0	0	0	0
0.716667	0	0	0	0
0.722222	0	0	0	0
0.727778	0	0	0	0
0.733333	0	0	0	0
0.738889	0	0	0	0
0.744444	0	0	0	0
0.75	0	0	0	0
0.755556	0	0	0	0
0.761111	0	0	0	0
0.766667	0	0	0	0
0.772222	0	0	0	0
0.777778	0	0	0	0
0.783333	0	0	0	0
0.788889	0	0	0	0
0.794444	0	0	0	0
0.8	0	0	0	0
0.805556	0	0	0	0
0.811111	0	253.464	0	0
0.816667	0	0	0	0
0.822222	0	331.578	0	0
0.827778	0	0	0	0
0.833333	0	0	0	0
0.838889	0	0	0	0
0.844444	0	0	0	0
0.85	0	0	0	0
0.855556	0	0	0	0
0.861111	0	0	0	0
0.866667	0	0	0	0
0.872222	0	0	0	0
0.877778	0	0	0	0
0.883333	0	0	0	0
0.888889	0	0	0	0
0.894444	0	0	0	0
0.9	0	284.851	0	0
0.905556	0	0	0	0
0.911111	0	0	0	0
0.916667	0	0	0	0
0.922222	0	0	0	0
0.927778	0	0	0	0
0.933333	0	0	0	0
0.938889	0	0	0	0
0.944444	0	0	0	0
0.95	0	0	0	0
0.955556	0	0	0	0
0.961111	0	0	0	0
0.966667	0	0	0	0
0.972222	0	216.804	0	0
0.977778	0	0	0	0
0.983333	0	0	0	0
0.988889	0	0	0	0
0.994444	0	0	0	0
1	0	313.301	0	0
1.00556	0	0	0	0
1.01111	0	0	0	0
1.01667	0	0	0	0
1.02222	0	0	0	0
1.02778	0	0	0	0
1.03333	0	0	0	0
1.03889	0	0	0	0
1.04444	0	0	0	0
1.05	0	0	0	0
1.05556	0	0	0	0
1.06111	0	0	0	0
1.06667	0	0	0	408.476
1.07222	0	0	0	0
1.07778	0	0	0	0
1.08333	0	761.953	0	0
1.08889	0	4842.84	0	0
1.09444	0	7751.09	0	0
1.1	0	13502.3	0	0
1.10556	0	17528.3	0	0
1.11111	0	18046.8	0	0
1.11667	0	13366.5	0	0
1.12222	0	10787.6	0	0
1.12778	0	6976.23	0	0
1.13333	0	4463.85	0	0
1.13889	0	7411.67	0	0
1.14444	534.754	8224.8	0	0
1.15	0	9279.42	0	0
1.15556	547.083	9953.88	0	0
1.16111	373.535	11207.2	0	0
1.16667	0	10714.2	570.017	0
1.17222	344.674	6975.53	0	0
1.17778	0	3720.92	463.273	653.104
1.18333	0	3648.26	0	0
1.18889	0	1683.74	0	599.391
1.19444	432.87	2500.76	0	514.446
1.2	0	975.171	0	535.956
1.20556	0	940.476	0	711.903
1.21111	0	872.461	338.902	578.804
1.21667	0	788.366	494.778	548.531
1.22222	0	293.491	0	0
1.22778	0	591.993	0	395.572
1.23333	0	389.854	0	645.306
1.23889	0	328.916	0	0
1.24444	0	0	0	0
1.25	0	0	0	0
1.25556	0	394.005	0	0
1.26111	0	800.782	0	0
1.26667	0	0	0	0
1.27222	0	640.47	0	0
1.27778	0	572.063	0	0
1.28333	0	0	0	0
1.28889	0	263.01	0	0
1.29444	0	0	0	0
1.3	0	0	0	0
1.30556	0	0	0	0
1.31111	0	355.237	0	0
1.31667	0	0	0	0
1.32222	0	0	0	0
1.32778	0	207.009	0	0
1.33333	0	213.226	0	0
1.33889	0	305.102	0	0
1.34444	0	0	0	0
1.35	0	0	0	0
1.35556	0	0	0	0
1.36111	0	0	0	0
1.36667	0	0	0	0
1.37222	0	0	0	0
1.37778	0	0	0	0
1.38333	0	0	0	0
1.38889	0	0	0	0
1.39444	0	0	0	0
1.4	0	0	0	0
1.40556	0	0	0	0
1.41111	0	0	0	0
1.41667	0	0	0	0
1.42222	0	211.115	0	0
1.42778	0	0	0	0
1.43333	0	0	0	0
1.43889	0	260.168	0	0
1.44444	0	0	0	0
1.45	0	453.656	0	0
1.45556	0	299.112	0	0
1.46111	0	0	0	0
1.46667	0	0	0	0
1.47222	0	0	0	0
1.47778	0	204.67	0	0
1.48333	0	276.162	0	0
1.48889	0	0	0	0
1.49444	0	0	0	0
1.5	0	387.976	0	0
1.50556	0	0	0	0
1.51111	0	0	0	0
1.51667	0	0	0	0
1.52222	0	0	0	0
1.52778	0	396.196	0	390.305
1.53333	0	0	0	0
1.53889	0	0	0	0
1.54444	0	0	0	0
1.55	0	285.739	0	0
1.55556	0	603.319	0	0
1.56111	0	0	0	0
1.56667	0	0	0	0
1.57222	0	0	0	0
1.57778	0	0	0	353.98
1.58333	0	0	0	0
1.58889	548.664	288.693	0	0
1.59444	0	0	0	561.125
1.6	0	208.592	454.789	0
1.60556	0	277.268	491.728	0
1.61111	0	0	0	0
1.61667	0	0	0	0
1.62222	0	0	0	0
1.62778	0	0	0	0
1.63333	0	290.428	512.59	0
1.63889	0	0	0	0
1.64444	0	220.62	0	0
1.65	424.52	0	0	0
1.65556	0	206.181	0	0
1.66111	0	0	0	0
1.66667	0	258.191	0	0
1.67222	0	351.236	0	0
1.67778	0	0	0	0
1.68333	0	0	0	0
1.68889	0	0	0	0
1.69444	0	0	0	0
1.7	0	205.146	0	0
1.70556	0	0	0	0
1.71111	0	333.31	0	0
1.71667	0	0	0	0
1.72222	0	0	0	0
1.72778	0	0	0	0
1.73333	0	0	0	0
1.73889	0	0	0	0
1.74444	0	0	0	0
1.75	0	0	0	0
1.75556	0	0	0	0
1.76111	0	0	0	0
1.76667	0	0	0	0
1.77222	0	0	0	0
1.77778	0	0	0	0
1.78333	0	0	0	0
1.78889	0	0	0	0
1.79444	0	0	0	0
1.8	0	0	0	0
1.80556	0	0	0	0
1.81111	0	0	0	0
1.81667	0	0	0	0
1.82222	0	0	0	0
1.82778	0	360.879	0	0
1.83333	0	0	0	0
1.83889	0	0	0	0
1.84444	0	0	0	0
1.85	0	0	0	0
1.85556	0	0	0	0
1.86111	0	247.136	0	0
1.86667	0	0	0	0
1.87222	0	0	0	0
1.87778	0	0	0	0
1.88333	0	0	0	0
1.88889	0	0	0	0
1.89444	0	0	0	0
1.9	0	0	0	0
1.90556	0	0	0	0
1.91111	0	0	0	0
1.91667	0	0	0	0
1.92222	0	0	0	0
1.92778	0	0	0	0
1.93333	0	0	0	0
1.93889	0	0	0	0
1.94444	0	0	0	0
1.95	0	0	0	0
1.95556	0	0	0	0
1.96111	0	0	0	0
1.96667	0	0	0	0
1.97222	0	0	0	0
1.97778	0	0	0	0
1.98333	0	0	0	0
1.98889	0	0	0	0
1.99444	0	0	0	0
2	0	0	0	0
2.00556	0	0	0	0
2.01111	0	0	0	0
2.01667	0	0	0	0
2.02222	0	0	0	0
2.02778	0	0	0	0
2.03333	0	0	0	0
2.03889	0	0	0	0
2.04444	0	0	0	0
2.05	0	0	0	0
2.05556	0	0	0	0
2.06111	0	0	0	0
2.06667	0	0	0	0
2.07222	0	0	0	0
2.07778	0	0	0	0
2.08333	0	0	0	0
2.08889	0	0	0	0
2.09444	0	0	0	0
2.1	0	0	0	0
2.10556	0	0	0	0
2.11111	0	0	0	0
2.11667	0	0	0	0
2.12222	0	0	0	0
2.12778	0	0	0	0
2.13333	0	0	0	0
2.13889	0	0	0	0
2.14444	0	0	0	0
2.15	0	0	0	0
2.15556	0	0	0	0
2.16111	0	0	0	0
2.16667	0	0	0	0
2.17222	0	0	0	0
2.17778	0	0	0	0
2.18333	0	261.878	0	0
2.18889	0	0	0	0
2.19444	0	0	0	0
2.2	0	0	0	0
2.20556	0	0	0	0
2.21111	0	0	0	0
2.21667	0	0	0	0
2.22222	0	0	0	0
2.22778	0	0	0	0
2.23333	0	0	0	0
2.23889	0	0	0	0
2.24444	0	0	0	0
2.25	0	234.716	0	0
2.25556	0	0	0	0
2.26111	0	0	0	0
2.26667	0	0	0	0
2.27222	0	0	0	0
2.27778	0	0	0	0
2.28333	0	0	0	0
2.28889	0	0	0	0
2.29444	0	0	0	0
2.3	0	0	0	0
2.30556	0	0	0	0
2.31111	0	288.701	0	0
2.31667	0	0	0	0
2.32222	0	0	0	0
2.32778	0	0	0	0
2.33333	0	0	0	0
2.33889	0	0	0	0
2.34444	0	0	0	0
2.35	0	0	0	0
2.35556	0	643.935	0	0
2.36111	0	0	0	0
2.36667	0	0	0	0
2.37222	0	0	0	0
2.37778	0	0	0	0
2.38333	0	0	0	0
2.38889	0	0	0	0
2.39444	0	0	0	0
2.4	0	0	0	0
2.40556	0	0	0	0
2.41111	0	0	0	0
2.41667	0	0	0	0
2.42222	0	0	0	0
2.42778	0	0	0	0
2.43333	0	0	0	0
2.43889	0	0	0	0
2.44444	0	0	0	0
2.45	0	0	0	0
2.45556	0	0	0	0
2.46111	0	0	0	0
2.46667	0	0	0	0
2.47222	0	0	0	0
2.47778	0	0	0	0
2.48333	0	0	0	0
2.48889	0	0	0	0
2.49444	0	0	0	0
2.5	0	0	0	0
2.50556	0	0	0	0
2.51111	302.225	0	0	0
2.51667	0	0	0	0
2.52222	0	0	0	0
2.52778	0	0	0	0
2.53333	0	399.21	0	0
2.53889	0	0	0	0
2.54444	0	0	0	0
2.55	0	0	0	0
2.55556	0	0	0	0
2.56111	0	0	0	0
2.56667	0	0	0	0
2.57222	0	0	0	0
2.57778	0	0	0	0
2.58333	0	0	0	0
2.58889	0	0	0	0
2.59444	0	0	0	0
2.6	0	0	0	0
2.60556	0	0	0	0
2.61111	0	0	0	0
2.61667	0	0	0	0
2.62222	0	0	0	0
2.62778	0	0	0	0
2.63333	0	0	0	0
2.63889	0	0	0	0
2.64444	0	0	0	0
2.65	0	0	0	0
2.65556	0	0	0	0
2.66111	0	0	0	0
2.66667	0	0	0	0
2.67222	0	0	0	0
2.67778	0	0	0	0
2.68333	0	0	0	0
2.68889	0	0	0	0
2.69444	0	0	0	0
2.7	0	0	0	0
2.70556	0	0	0	0
2.71111	0	0	0	0
2.71667	0	0	0	0
2.72222	0	0	0	0
2.72778	0	0	0	0
2.73333	0	0	0	0
2.73889	0	0	0	0
2.74444	0	0	0	0
2.75	0	0	0	0
2.75556	0	0	0	0
2.76111	0	0	0	0
2.76667	0	0	0	0
2.77222	0	0	0	0
2.77778	0	0	0	0
2.78333	0	0	0	0
2.78889	0	0	0	0
2.79444	0	0	0	0
2.8	0	0	0	0
2.80556	0	0	0	0
2.81111	0	0	0	0
2.81667	0	0	0	0
2.82222	0	0	0	0
2.82778	0	0	0	0
2.83333	0	0	0	0
2.83889	0	0	0	0
2.84444	0	0	0	0
2.85	0	0	0	0
2.85556	0	0	0	0
2.86111	0	0	0	0
2.86667	0	0	0	0
2.87222	0	0	0	0
2.87778	0	0	0	0
2.88333	0	0	0	0
2.88889	0	0	0	0
2.89444	0	0	0	0
2.9	0	0	0	0
2.90556	0	0	0	0
2.91111	0	0	0	0
2.91667	0	0	0	0
2.92222	0	0	0	0
2.92778	0	0	0	0
2.93333	0	218.486	0	0
2.93889	0	261.706	0	0
2.94444	0	0	0	0
2.95	0	0	0	0
2.95556	0	0	0	0
2.96111	0	0	0	0
2.96667	0	216.164	0	0
2.97222	0	0	0	0
2.97778	0	0	0	0
2.98333	0	0	0	0
2.98889	0	0	0	0
2.99444	0	0	0	0
3	0	0	0	0
3.00556	0	0	0	0
3.01111	0	0	0	0
3.01667	0	0	0	0
3.02222	0	0	0	0
3.02778	0	0	0	0
3.03333	0	0	0	0
3.03889	0	0	0	0
3.04444	0	0	0	0
3.05	0	213.159	0	0
3.05556	0	0	0	0
3.06111	0	0	0	0
3.06667	0	0	0	0
3.07222	0	0	0	0
3.07778	0	0	0	0
3.08333	0	0	0	0
3.08889	0	0	0	0
3.09444	0	0	0	0
3.1	0	0	0	0
3.10556	0	0	0	0
3.11111	0	0	0	0
3.11667	0	0	0	0
3.12222	0	0	0	0
3.12778	0	0	0	0
3.13333	0	0	0	0
3.13889	0	0	0	0
3.14444	0	0	0	0
3.15	0	0	0	0
3.15556	0	0	0	0
3.16111	0	0	0	0
3.16667	0	0	0	0
3.17222	0	0	0	0
3.17778	0	0	0	0
3.18333	0	0	0	0
3.18889	0	0	0	0
3.19444	0	0	0	0
3.2	0	0	0	0
3.20556	0	298.666	0	0
3.21111	0	0	0	0
3.21667	0	0	0	0
3.22222	0	0	0	0
3.22778	0	0	0	0
3.23333	0	238.679	0	0
3.23889	0	0	0	0
3.24444	0	0	0	0
3.25	0	0	0	0
3.25556	0	0	0	0
3.26111	0	0	0	0
3.26667	0	0	0	0
3.27222	0	0	0	0
3.27778	0	0	0	0
3.28333	0	0	0	0
3.28889	0	0	0	0
3.29444	0	0	0	0
3.3	0	0	0	0
3.30556	0	0	0	0
3.31111	0	0	0	0
3.31667	0	0	0	0
3.32222	0	0	0	0
3.32778	0	0	0	0
3.33333	0	0	0	0
3.33889	0	0	0	0
3.34444	0	0	0	0
3.35	0	0	0	0
3.35556	0	0	0	0
3.36111	0	0	0	0
3.36667	0	0	0	0
3.37222	0	0	0	0
3.37778	0	0	0	0
3.38333	0	0	0	0
3.38889	0	0	0	0
3.39444	0	0	0	0
3.4	0	264.14	0	0
3.40556	0	0	0	0
3.41111	0	0	0	0
3.41667	0	0	0	0
3.42222	0	0	0	0
3.42778	0	0	0	538.248
3.43333	0	0	0	0
3.43889	0	0	0	0
3.44444	0	0	0	0
3.45	0	0	0	0
3.45556	0	222.918	0	0
3.46111	0	0	0	0
3.46667	0	0	0	0
3.47222	0	0	0	0
3.47778	0	267.038	0	0
3.48333	0	0	0	0
3.48889	0	0	0	0
3.49444	0	0	0	0
3.5	0	0	0	0
3.50556	0	0	0	0
3.51111	0	0	0	0
3.51667	0	0	0	0
3.52222	0	0	0	0
3.52778	0	0	0	0
3.53333	0	0	0	0
3.53889	0	0	0	0
3.54444	0	0	0	0
3.55	0	0	0	0
3.55556	0	0	0	0
3.56111	0	0	0	0
3.56667	0	0	0	0
3.57222	0	0	0	0
3.57778	0	0	0	0
3.58333	0	0	0	0
3.58889	0	0	0	0
3.59444	0	0	0	0
3.6	0	0	0	0
3.60556	0	0	0	0
3.61111	0	0	0	0
3.61667	0	0	0	414.431
3.62222	0	0	0	0
3.62778	0	0	0	0
3.63333	0	0	0	0
3.63889	0	0	0	0
3.64444	0	0	0	0
3.65	0	0	0	0
3.65556	0	0	0	0
3.66111	0	0	0	0
3.66667	0	0	0	0
3.67222	0	0	0	0
3.67778	0	0	0	0
3.68333	0	0	0	0
3.68889	0	0	0	0
3.69444	0	0	0	0
3.7	0	0	0	0
3.70556	0	0	0	0
3.71111	0	0	0	0
3.71667	0	200.804	0	0
3.72222	0	0	0	0
3.72778	0	0	0	0
3.73333	0	0	0	0
3.73889	0	0	0	0
3.74444	0	0	0	0
3.75	0	0	0	0
3.75556	0	0	0	0
3.76111	0	0	0	0
3.76667	0	0	0	0
3.77222	0	0	0	0
3.77778	0	0	0	0
3.78333	0	0	0	0
3.78889	0	0	0	0
3.79444	0	435.54	0	0
3.8	0	0	0	0
3.80556	0	0	0	0
3.81111	0	0	0	0
3.81667	0	0	0	0
3.82222	0	0	0	349.395
3.82778	0	0	0	0
3.83333	0	0	0	0
3.83889	0	0	0	0
3.84444	0	0	0	0
3.85	0	0	0	0
3.85556	0	0	0	0
3.86111	0	0	0	0
3.86667	0	0	0	0
3.87222	0	0	0	0
3.87778	0	0	0	0
3.88333	0	0	0	0
3.88889	0	0	0	0
3.89444	0	0	0	0
3.9	0	0	0	0
3.90556	0	0	0	0
3.91111	0	0	0	0
3.91667	0	0	0	0
3.92222	0	0	0	0
3.92778	0	0	0	0
3.93333	0	0	0	0
3.93889	0	223.653	0	0
3.94444	0	0	0	0
3.95	0	0	0	0
3.95556	0	0	0	0
3.96111	0	0	0	0
3.96667	0	0	0	0
3.97222	0	0	0	0
3.97778	0	0	0	0
3.98333	0	0	0	0
3.98889	0	0	0	0
3.99444	0	0	0	0
4	0	0	0	0
4.00556	0	0	0	0
4.01111	0	0	0	0
4.01667	0	0	0	0
4.02222	0	0	0	0
4.02778	0	0	0	0
4.03333	0	0	0	0
4.03889	0	0	0	0
4.04444	0	0	0	0
4.05	0	0	0	0
4.05556	0	0	0	0
4.06111	0	0	0	0
4.06667	0	326.972	0	0
4.07222	0	0	0	0
4.07778	0	0	0	0
4.08333	0	0	0	0
4.08889	0	0	0	0
4.09444	0	0	0	0
4.1	0	0	0	0
4.10556	0	0	0	0
4.11111	0	0	0	0
4.11667	0	0	0	0
4.12222	0	0	0	0
4.12778	0	0	0	0
4.13333	0	0	0	0
4.13889	0	0	0	0
4.14444	0	0	0	0
4.15	0	0	0	0
4.15556	0	0	0	0
4.16111	0	0	0	0
4.16667	0	0	0	0
4.17222	0	0	0	0
4.17778	0	246.024	0	0
4.18333	0	0	0	0
4.18889	0	0	0	0
4.19444	0	0	0	0
4.2	0	0	0	0
4.20556	0	0	0	0
4.21111	0	0	0	0
4.21667	0	0	0	0
4.22222	0	0	0	0
4.22778	0	0	0	0
4.23333	0	0	0	0
4.23889	0	309.432	0	0
4.24444	0	0	0	0
4.25	0	0	0	0
4.25556	0	0	0	0
4.26111	0	0	0	0
4.26667	0	0	0	0
4.27222	0	0	0	0
4.27778	0	0	0	0
4.28333	0	0	0	0
4.28889	0	0	0	0
4.29444	0	0	0	0
4.3	0	0	0	0
4.30556	0	0	0	0
4.31111	0	0	0	0
4.31667	0	0	0	0
4.32222	0	0	0	0
4.32778	0	0	0	0
4.33333	0	0	0	0
4.33889	0	0	0	0
4.34444	0	0	0	0
4.35	0	0	0	0
4.35556	0	0	0	0
4.36111	0	0	0	0
4.36667	0	0	0	0
4.37222	0	0	0	0
4.37778	0	0	0	0
4.38333	0	0	0	0
4.38889	0	0	0	0
4.39444	0	0	0	0
4.4	0	0	0	0
4.40556	0	0	0	0
4.41111	0	0	0	0
4.41667	0	0	0	0
4.42222	0	0	0	0
4.42778	0	0	0	325.6
4.43333	0	0	0	0
4.43889	0	0	0	0
4.44444	0	0	0	0
4.45	0	0	0	0
4.45556	0	0	0	0
4.46111	0	0	0	0
4.46667	0	0	0	0
4.47222	0	0	0	0
4.47778	0	0	0	0
4.48333	0	0	0	0
4.48889	0	0	0	0
4.49444	0	0	0	0
4.5	0	0	0	0
4.50556	0	0	0	0
4.51111	0	0	0	0
4.51667	0	0	0	0
4.52222	0	0	0	0
4.52778	0	0	0	0
4.53333	0	0	0	0
4.53889	0	0	0	0
4.54444	0	0	0	0
4.55	0	0	0	290.4
4.55556	0	0	0	0
4.56111	0	0	0	0
4.56667	0	0	0	0
4.57222	0	0	0	0
4.57778	0	0	0	0
4.58333	0	0	0	0
4.58889	0	231.331	0	0
4.59444	0	0	0	0
4.6	0	0	0	0
4.60556	0	0	0	0
4.61111	0	0	0	0
4.61667	0	0	0	0
4.62222	0	0	0	0
4.62778	0	0	0	0
4.63333	0	0	306.242	0
4.63889	0	0	0	0
4.64444	0	0	0	0
4.65	0	0	0	0
4.65556	0	0	0	0
4.66111	0	0	0	0
4.66667	0	492.468	0	0
4.67222	0	0	0	0
4.67778	0	0	0	0
4.68333	0	0	0	0
4.68889	0	0	0	0
4.69444	0	0	0	0
4.7	0	0	0	0
4.70556	0	0	0	0
4.71111	0	0	0	0
4.71667	0	0	0	0
4.72222	0	0	0	0
4.72778	0	0	0	0
4.73333	0	0	0	0
4.73889	0	0	0	0
4.74444	0	0	0	0
4.75	0	0	0	0
4.75556	0	0	0	0
4.76111	0	0	0	0
4.76667	0	0	0	0
4.77222	0	0	0	0
4.77778	0	315.466	0	0
4.78333	0	0	0	0
4.78889	0	0	0	0
4.79444	0	0	0	0
4.8	0	0	0	0
4.80556	0	0	0	0
4.81111	0	0	0	0
4.81667	0	0	0	0
4.82222	0	0	0	0
4.82778	0	0	0	0
4.83333	0	0	0	0
4.83889	0	0	0	0
4.84444	0	0	0	0
4.85	305.889	0	0	0
4.85556	0	421.541	0	0
4.86111	0	0	0	0
4.86667	0	221.473	0	0
4.87222	0	0	0	0
4.87778	0	0	0	0
4.88333	0	0	0	0
4.88889	0	0	0	0
4.89444	0	0	0	0
4.9	0	0	0	0
4.90556	0	0	0	0
4.91111	0	0	0	0
4.91667	0	201.137	0	0
4.92222	0	0	0	0
4.92778	0	0	0	0
4.93333	0	0	0	0
4.93889	0	0	0	0
4.94444	0	0	0	0
4.95	0	0	0	0
4.95556	0	0	0	0
4.96111	0	0	0	0
4.96667	0	0	0	0
4.97222	0	0	0	0
4.97778	0	0	0	0
4.98333	0	0	0	0
4.98889	0	0	0	0
4.99444	0	0	0	0
5	0	0	0	0

## Sheet: EIC 172.0615 (Fig. S3)
	Counts
Time (min)	HPI	HPII	Control	Quality Control
0	0	0	0	0
0.00555556	0	0	0	0
0.0111111	0	0	0	0
0.0166667	0	0	0	0
0.0222222	0	0	0	0
0.0277778	0	0	0	0
0.0333333	0	0	0	0
0.0388889	0	0	0	0
0.0444444	0	0	0	0
0.05	0	0	0	0
0.0555556	0	0	0	0
0.0611111	0	464.533	0	0
0.0666667	0	0	0	0
0.0722222	0	0	0	0
0.0777778	0	0	0	0
0.0833333	0	0	0	0
0.0888889	0	0	0	0
0.0944444	0	0	0	0
0.1	0	0	0	0
0.105556	0	0	0	0
0.111111	0	0	0	0
0.116667	0	317.424	0	0
0.122222	0	0	0	0
0.127778	0	0	0	0
0.133333	0	0	0	0
0.138889	0	0	0	0
0.144444	0	0	0	0
0.15	0	354.967	0	0
0.155556	0	0	0	0
0.161111	0	0	0	0
0.166667	0	0	0	0
0.172222	0	0	0	0
0.177778	0	0	0	0
0.183333	0	0	0	0
0.188889	0	0	0	0
0.194444	0	0	0	0
0.2	0	0	0	0
0.205556	0	0	0	0
0.211111	0	0	0	0
0.216667	0	0	0	0
0.222222	0	0	0	0
0.227778	0	0	0	0
0.233333	0	0	0	0
0.238889	0	0	0	0
0.244444	0	0	0	0
0.25	0	0	0	0
0.255556	0	0	0	0
0.261111	0	0	0	0
0.266667	0	0	0	0
0.272222	0	0	0	0
0.277778	0	0	0	0
0.283333	0	0	0	0
0.288889	0	216.535	0	0
0.294444	0	0	0	0
0.3	0	0	0	0
0.305556	0	0	0	0
0.311111	0	0	0	0
0.316667	0	0	0	0
0.322222	0	0	0	0
0.327778	0	0	0	0
0.333333	0	0	0	0
0.338889	0	0	0	0
0.344444	0	0	0	0
0.35	0	0	0	0
0.355556	0	0	0	0
0.361111	0	0	0	0
0.366667	0	0	0	0
0.372222	0	0	0	0
0.377778	0	0	0	0
0.383333	0	0	0	0
0.388889	0	0	0	0
0.394444	0	0	0	0
0.4	0	0	0	0
0.405556	0	0	0	0
0.411111	0	0	0	0
0.416667	0	0	0	0
0.422222	0	0	0	0
0.427778	0	0	0	0
0.433333	0	0	0	0
0.438889	0	0	0	0
0.444444	0	0	0	0
0.45	0	0	0	0
0.455556	0	0	0	0
0.461111	0	0	0	0
0.466667	0	0	0	0
0.472222	0	0	0	0
0.477778	0	0	0	0
0.483333	0	0	0	0
0.488889	0	0	0	0
0.494444	0	0	0	0
0.5	0	0	0	0
0.505556	0	0	0	0
0.511111	0	0	0	0
0.516667	0	0	0	0
0.522222	0	0	0	0
0.527778	0	0	0	0
0.533333	0	0	0	0
0.538889	0	0	0	0
0.544444	0	0	0	386.506
0.55	0	0	0	0
0.555556	0	0	0	0
0.561111	0	0	0	0
0.566667	0	0	0	0
0.572222	0	0	0	0
0.577778	0	0	0	0
0.583333	0	0	0	0
0.588889	0	0	0	0
0.594444	0	0	0	0
0.6	0	0	0	0
0.605556	0	0	0	0
0.611111	0	0	0	0
0.616667	0	0	0	0
0.622222	0	0	0	0
0.627778	0	0	0	0
0.633333	0	0	0	0
0.638889	0	0	0	0
0.644444	387.225	0	0	0
0.65	0	1651.79	0	0
0.655556	0	1574.6	0	0
0.661111	0	0	0	0
0.666667	0	624.281	0	0
0.672222	0	987.599	0	0
0.677778	429.125	0	0	0
0.683333	333.103	456.68	0	0
0.688889	0	204.045	0	0
0.694444	0	417.575	0	0
0.7	0	0	0	0
0.705556	0	412.903	0	0
0.711111	0	0	0	0
0.716667	0	0	0	0
0.722222	0	404.649	0	0
0.727778	0	313.949	0	0
0.733333	0	914.494	0	0
0.738889	0	515.86	0	0
0.744444	0	916.857	0	0
0.75	0	1038.71	0	0
0.755556	0	1966.36	0	0
0.761111	0	4959.07	0	0
0.766667	0	7966.38	0	0
0.772222	0	12836.4	0	0
0.777778	0	13701.5	0	0
0.783333	0	11526.2	0	0
0.788889	0	14504.1	0	0
0.794444	0	16761.1	0	0
0.8	0	10192.5	0	0
0.805556	0	8217.6	0	0
0.811111	0	5068.55	0	0
0.816667	0	2766.97	0	0
0.822222	0	2874.24	0	0
0.827778	0	2225.91	0	0
0.833333	0	1076.92	0	0
0.838889	0	1072.59	0	0
0.844444	454.349	419.203	0	0
0.85	0	664.681	0	422.348
0.855556	0	227.216	0	0
0.861111	0	646.453	0	0
0.866667	0	207.244	0	0
0.872222	429.855	0	0	0
0.877778	0	0	0	0
0.883333	0	0	0	0
0.888889	400.16	510.039	0	0
0.894444	0	0	0	0
0.9	0	0	0	0
0.905556	358.065	0	0	0
0.911111	1050.02	356.356	0	0
0.916667	654.253	693.789	0	0
0.922222	533.126	0	0	0
0.927778	1177.68	536.424	0	0
0.933333	789.087	0	0	0
0.938889	0	567.635	0	0
0.944444	746.023	344.089	0	0
0.95	1102.58	0	0	569.323
0.955556	787.628	0	0	0
0.961111	940.208	0	0	0
0.966667	859.011	0	0	0
0.972222	829.006	0	0	0
0.977778	544	0	0	0
0.983333	373.75	0	0	554.19
0.988889	0	0	0	294.047
0.994444	0	0	0	0
1	470.555	0	0	0
1.00556	364.322	0	0	0
1.01111	409.077	0	0	423.243
1.01667	0	518.564	579.408	0
1.02222	0	346.018	0	0
1.02778	0	0	0	0
1.03333	0	0	0	0
1.03889	0	0	0	0
1.04444	0	619.7	403.474	0
1.05	0	263.2	0	0
1.05556	0	0	0	0
1.06111	0	0	0	0
1.06667	0	748.187	0	0
1.07222	0	0	0	383.05
1.07778	0	363.175	0	0
1.08333	0	0	0	0
1.08889	0	0	0	0
1.09444	0	0	0	0
1.1	0	284.518	0	0
1.10556	0	485.407	0	0
1.11111	0	236.509	0	0
1.11667	0	0	0	0
1.12222	0	0	0	0
1.12778	0	250.124	0	0
1.13333	0	0	0	0
1.13889	0	429.052	0	0
1.14444	0	297.672	0	0
1.15	0	0	0	0
1.15556	0	0	0	550.76
1.16111	0	390.201	386.006	1103.29
1.16667	0	545.055	0	526.6
1.17222	0	267.359	0	0
1.17778	0	0	0	0
1.18333	0	0	0	0
1.18889	0	313.839	0	0
1.19444	0	297.295	0	0
1.2	0	363.451	0	0
1.20556	0	436.675	0	0
1.21111	0	474.445	0	0
1.21667	0	0	0	0
1.22222	0	0	0	0
1.22778	0	357.074	0	0
1.23333	0	0	0	0
1.23889	0	0	0	0
1.24444	0	0	0	0
1.25	0	0	0	0
1.25556	0	0	0	0
1.26111	0	0	0	0
1.26667	0	359.623	0	0
1.27222	453.099	395.856	0	0
1.27778	0	0	0	0
1.28333	296.421	334.248	0	0
1.28889	0	0	0	0
1.29444	0	0	0	0
1.3	0	0	0	0
1.30556	0	0	0	0
1.31111	0	0	0	0
1.31667	0	0	0	0
1.32222	0	472.002	0	0
1.32778	0	0	0	0
1.33333	0	214.343	0	0
1.33889	0	0	0	0
1.34444	448.919	0	0	0
1.35	0	0	0	0
1.35556	0	0	0	0
1.36111	0	0	0	0
1.36667	0	0	0	0
1.37222	706.451	317.866	0	0
1.37778	0	0	0	0
1.38333	0	0	0	0
1.38889	0	0	0	0
1.39444	340.653	0	0	0
1.4	0	0	0	0
1.40556	541.281	0	0	0
1.41111	0	0	0	0
1.41667	0	0	0	0
1.42222	0	0	0	0
1.42778	0	0	0	0
1.43333	0	0	0	0
1.43889	0	0	0	0
1.44444	0	0	0	0
1.45	0	0	0	0
1.45556	0	0	0	0
1.46111	0	0	0	0
1.46667	0	0	0	0
1.47222	0	0	0	0
1.47778	0	0	0	0
1.48333	529.08	0	0	0
1.48889	0	0	0	0
1.49444	0	236.558	0	0
1.5	392.728	0	0	0
1.50556	0	0	0	0
1.51111	735.93	0	0	0
1.51667	0	0	0	0
1.52222	0	0	0	0
1.52778	344.846	0	0	0
1.53333	706.636	0	0	371.356
1.53889	788.413	0	0	611.165
1.54444	0	0	471.378	618.811
1.55	0	294.953	976.524	844.719
1.55556	0	0	608.501	1353.09
1.56111	711.205	0	1312.85	877.174
1.56667	0	0	1501.21	1582.46
1.57222	0	398.056	1589.66	1254.44
1.57778	0	0	1273.03	1485.76
1.58333	0	0	843.162	532.516
1.58889	0	0	1090.75	1043.69
1.59444	414.161	0	0	515.937
1.6	0	0	0	0
1.60556	0	0	0	0
1.61111	0	0	0	0
1.61667	0	0	0	0
1.62222	0	0	0	0
1.62778	561.607	330.442	0	0
1.63333	0	0	0	0
1.63889	0	0	0	0
1.64444	0	0	0	0
1.65	0	0	0	0
1.65556	0	0	0	0
1.66111	0	0	0	0
1.66667	0	0	0	0
1.67222	0	0	0	0
1.67778	0	0	0	0
1.68333	0	0	0	0
1.68889	0	0	0	0
1.69444	0	0	0	0
1.7	0	0	0	0
1.70556	0	0	0	0
1.71111	0	0	0	0
1.71667	0	0	0	0
1.72222	0	0	0	0
1.72778	0	0	0	0
1.73333	0	0	0	0
1.73889	0	0	0	0
1.74444	0	0	0	0
1.75	0	0	0	0
1.75556	0	279.106	0	0
1.76111	0	0	0	0
1.76667	0	249.172	0	0
1.77222	0	0	0	0
1.77778	0	0	0	0
1.78333	0	0	0	0
1.78889	0	0	0	0
1.79444	0	0	0	0
1.8	0	0	0	0
1.80556	0	0	0	0
1.81111	0	0	0	0
1.81667	0	0	0	0
1.82222	0	0	0	0
1.82778	0	0	0	0
1.83333	0	0	0	0
1.83889	0	0	0	0
1.84444	0	0	0	0
1.85	0	0	0	0
1.85556	0	0	0	0
1.86111	0	0	0	0
1.86667	0	0	0	0
1.87222	0	0	0	0
1.87778	0	0	0	0
1.88333	0	0	0	0
1.88889	0	0	0	0
1.89444	0	0	0	0
1.9	0	0	0	0
1.90556	0	0	0	0
1.91111	0	0	0	0
1.91667	0	0	0	0
1.92222	0	0	0	0
1.92778	0	0	0	0
1.93333	0	0	0	0
1.93889	0	0	0	0
1.94444	0	0	0	0
1.95	0	0	343.211	0
1.95556	0	0	269.378	0
1.96111	0	0	0	0
1.96667	0	0	0	0
1.97222	0	0	0	0
1.97778	0	0	0	0
1.98333	0	0	0	0
1.98889	0	0	0	0
1.99444	0	0	0	0
2	0	0	0	0
2.00556	0	0	0	0
2.01111	0	0	0	0
2.01667	0	0	0	0
2.02222	0	0	0	0
2.02778	0	0	0	617.047
2.03333	0	0	0	0
2.03889	0	0	0	672.612
2.04444	0	0	0	0
2.05	0	0	0	561.754
2.05556	0	0	0	0
2.06111	0	0	0	0
2.06667	0	0	0	1175.21
2.07222	0	0	0	0
2.07778	0	0	0	568.394
2.08333	0	0	0	419.031
2.08889	0	0	0	0
2.09444	0	0	0	0
2.1	0	0	0	0
2.10556	0	0	0	0
2.11111	0	0	0	0
2.11667	0	0	0	0
2.12222	0	215.472	0	0
2.12778	0	0	0	0
2.13333	0	0	0	0
2.13889	0	0	0	0
2.14444	0	0	0	0
2.15	0	0	0	0
2.15556	0	0	0	0
2.16111	0	0	0	0
2.16667	0	0	0	0
2.17222	0	0	0	0
2.17778	0	0	0	0
2.18333	0	0	0	0
2.18889	0	207.004	0	314.164
2.19444	0	0	0	0
2.2	0	0	0	0
2.20556	0	0	0	0
2.21111	0	0	0	0
2.21667	0	0	496.09	384.592
2.22222	0	0	0	0
2.22778	0	424.588	0	0
2.23333	0	0	0	0
2.23889	0	0	0	0
2.24444	0	0	0	0
2.25	0	0	0	0
2.25556	0	0	0	0
2.26111	254.635	0	0	0
2.26667	355.344	0	0	0
2.27222	0	385.781	0	0
2.27778	0	384.801	0	460.803
2.28333	0	0	0	0
2.28889	0	0	0	0
2.29444	0	226.91	0	0
2.3	0	0	0	0
2.30556	0	0	0	0
2.31111	0	390.53	0	0
2.31667	0	0	0	0
2.32222	0	0	0	0
2.32778	525.779	0	0	451.604
2.33333	0	377.946	0	0
2.33889	0	0	0	0
2.34444	0	0	0	0
2.35	0	341.874	0	0
2.35556	401.171	0	0	0
2.36111	0	734.942	0	490.162
2.36667	0	0	0	416.583
2.37222	0	378.324	0	0
2.37778	0	268.848	0	279.467
2.38333	0	0	0	0
2.38889	0	432.146	0	0
2.39444	0	301.72	0	0
2.4	0	633.216	0	0
2.40556	0	603.988	0	0
2.41111	0	794.874	0	0
2.41667	0	367.626	0	0
2.42222	268.409	607.731	0	0
2.42778	0	478.009	0	0
2.43333	0	425.975	0	0
2.43889	0	0	0	0
2.44444	0	493.836	0	0
2.45	0	0	0	0
2.45556	498.843	0	0	0
2.46111	0	0	0	0
2.46667	527.63	485.76	0	0
2.47222	0	353.953	0	353.45
2.47778	0	0	0	0
2.48333	0	0	0	0
2.48889	375.8	0	0	0
2.49444	0	0	0	0
2.5	840.53	0	0	0
2.50556	0	450.973	0	0
2.51111	1044.72	0	0	409.595
2.51667	1187.09	247.495	0	468.781
2.52222	1740.02	248.839	0	549.216
2.52778	1056.24	0	0	622.228
2.53333	1743.77	0	418.716	757.752
2.53889	1270.9	0	0	1552.03
2.54444	776.328	0	330.144	1259.14
2.55	789.067	0	507	787.539
2.55556	0	0	475.993	2045.71
2.56111	804.023	0	0	2056.14
2.56667	351.775	0	636.998	1944.3
2.57222	0	0	615.488	1107.59
2.57778	0	438.281	0	1079.92
2.58333	0	0	0	481.618
2.58889	0	0	0	0
2.59444	0	371.135	0	0
2.6	0	408.051	0	0
2.60556	0	220.016	0	0
2.61111	0	875.703	0	0
2.61667	0	356.197	0	0
2.62222	0	0	0	0
2.62778	0	0	0	0
2.63333	0	417.677	0	0
2.63889	0	231.644	0	0
2.64444	465.923	0	0	0
2.65	385.245	441.974	0	0
2.65556	694.334	0	0	365.085
2.66111	0	0	486.469	0
2.66667	514.678	0	0	0
2.67222	702.289	0	0	0
2.67778	0	293.196	0	312.261
2.68333	452.401	326.395	0	0
2.68889	472.766	0	0	426.018
2.69444	0	0	0	290.694
2.7	430.977	340.381	0	849.075
2.70556	0	0	0	754.884
2.71111	0	318.88	0	0
2.71667	735.882	600.162	292.383	0
2.72222	0	0	0	0
2.72778	314.038	0	0	341.861
2.73333	0	419.318	0	0
2.73889	0	0	0	433.602
2.74444	0	470.058	0	0
2.75	0	327.49	0	513.766
2.75556	0	471.557	0	0
2.76111	0	0	0	0
2.76667	0	654.623	0	0
2.77222	0	336.554	0	0
2.77778	0	476.219	0	0
2.78333	0	788.264	0	0
2.78889	0	0	0	318.726
2.79444	0	529.938	0	0
2.8	0	536.571	0	0
2.80556	0	465.287	0	0
2.81111	0	253.221	0	0
2.81667	0	651.154	0	0
2.82222	0	593.103	0	575.567
2.82778	0	540.914	0	0
2.83333	0	863.742	0	0
2.83889	399.656	345.123	0	0
2.84444	0	345.847	0	0
2.85	0	449.225	0	0
2.85556	0	461.355	0	0
2.86111	0	380.079	0	0
2.86667	345.001	446.665	0	0
2.87222	546.875	306.35	0	0
2.87778	422.689	0	0	0
2.88333	0	409.444	0	0
2.88889	0	363.129	0	757.595
2.89444	0	0	0	449.831
2.9	418.594	204.905	0	655.864
2.90556	0	0	292.194	0
2.91111	342.747	0	0	373.886
2.91667	0	0	0	868.787
2.92222	480.508	0	0	689.328
2.92778	0	298.615	0	915.445
2.93333	0	0	0	389.449
2.93889	0	0	0	531.023
2.94444	0	0	0	791.315
2.95	700.19	322.783	0	0
2.95556	544.617	0	0	0
2.96111	1027.09	0	0	267.256
2.96667	770.044	0	0	0
2.97222	704.237	0	0	420.162
2.97778	1075.51	271.136	0	0
2.98333	816.615	257.738	0	0
2.98889	1106.16	0	0	606.138
2.99444	1356.27	0	0	0
3	1249.68	0	0	338.455
3.00556	1029.69	0	0	479.085
3.01111	808.492	0	0	508.378
3.01667	1559.1	0	0	0
3.02222	1224.09	268.491	0	0
3.02778	1124.85	0	0	0
3.03333	1598.04	0	0	355.623
3.03889	1314.23	0	0	544.26
3.04444	1007.23	0	0	0
3.05	1371.05	0	0	984.581
3.05556	1540.87	0	0	0
3.06111	898.873	0	0	0
3.06667	929.168	0	0	0
3.07222	930.488	0	0	0
3.07778	781.003	0	0	0
3.08333	959.38	0	0	0
3.08889	663.062	0	0	496.1
3.09444	0	0	0	0
3.1	710.682	0	0	0
3.10556	0	0	0	0
3.11111	479.017	0	0	0
3.11667	0	0	0	0
3.12222	0	201.119	487.142	0
3.12778	371.728	0	0	0
3.13333	0	0	0	0
3.13889	0	0	0	0
3.14444	0	227.881	0	0
3.15	967.591	0	0	0
3.15556	1191.74	240.58	0	0
3.16111	703.231	0	0	0
3.16667	565.485	0	0	0
3.17222	468.176	0	0	0
3.17778	575.847	212.387	0	298.852
3.18333	0	0	0	0
3.18889	378.627	0	0	0
3.19444	0	0	0	0
3.2	226	0	0	0
3.20556	0	0	0	0
3.21111	0	0	0	0
3.21667	0	0	0	0
3.22222	0	236.702	0	0
3.22778	0	0	0	0
3.23333	0	0	0	0
3.23889	0	0	0	0
3.24444	0	0	0	0
3.25	0	0	0	0
3.25556	0	481.014	0	0
3.26111	497.248	0	0	0
3.26667	0	216.486	0	0
3.27222	0	0	0	0
3.27778	0	308.184	0	0
3.28333	0	0	0	0
3.28889	0	0	0	0
3.29444	0	0	0	0
3.3	0	0	0	0
3.30556	0	0	0	0
3.31111	0	240.851	0	0
3.31667	0	0	0	0
3.32222	0	0	0	0
3.32778	0	0	0	0
3.33333	0	0	0	0
3.33889	0	0	376.916	0
3.34444	0	0	0	0
3.35	0	0	0	0
3.35556	0	0	0	0
3.36111	296.468	0	0	0
3.36667	0	0	0	0
3.37222	0	0	0	0
3.37778	0	0	0	0
3.38333	0	0	0	0
3.38889	0	0	0	0
3.39444	0	0	0	0
3.4	0	0	0	0
3.40556	0	0	0	0
3.41111	0	0	0	0
3.41667	0	0	0	0
3.42222	0	0	0	0
3.42778	0	0	0	0
3.43333	0	0	0	0
3.43889	0	275.569	0	0
3.44444	0	0	0	0
3.45	0	0	0	0
3.45556	0	0	0	0
3.46111	0	0	0	0
3.46667	0	0	0	0
3.47222	0	0	0	0
3.47778	0	0	0	0
3.48333	0	0	0	0
3.48889	0	0	0	0
3.49444	0	0	0	0
3.5	0	443.509	0	0
3.50556	0	0	0	0
3.51111	0	319.142	0	0
3.51667	0	0	0	0
3.52222	0	365.182	0	0
3.52778	0	278.212	0	0
3.53333	350.841	299.46	0	0
3.53889	529.539	0	0	0
3.54444	0	0	0	0
3.55	0	0	0	0
3.55556	0	417.759	0	0
3.56111	0	0	0	0
3.56667	0	0	0	0
3.57222	0	0	0	0
3.57778	0	0	0	323.556
3.58333	0	0	0	0
3.58889	0	0	435.554	0
3.59444	0	0	0	0
3.6	0	0	0	0
3.60556	0	0	0	0
3.61111	0	0	0	0
3.61667	0	0	0	0
3.62222	0	0	0	0
3.62778	0	264.176	0	0
3.63333	0	0	538.864	0
3.63889	0	0	0	0
3.64444	0	200.259	0	0
3.65	0	226.56	0	0
3.65556	0	0	0	0
3.66111	0	0	0	0
3.66667	0	0	0	0
3.67222	0	0	0	0
3.67778	0	0	0	452.005
3.68333	0	0	0	0
3.68889	0	0	0	0
3.69444	0	0	0	0
3.7	0	0	0	0
3.70556	0	0	0	0
3.71111	0	0	0	0
3.71667	263.324	0	0	0
3.72222	0	0	0	0
3.72778	0	0	0	0
3.73333	0	270.38	0	0
3.73889	0	0	0	0
3.74444	0	0	0	0
3.75	0	0	0	0
3.75556	0	0	0	0
3.76111	0	0	0	0
3.76667	0	0	0	0
3.77222	0	0	0	0
3.77778	0	0	0	0
3.78333	0	0	0	0
3.78889	0	0	0	0
3.79444	0	0	0	0
3.8	0	0	0	0
3.80556	0	253.276	0	0
3.81111	0	0	0	0
3.81667	0	252.978	0	0
3.82222	499.935	0	0	0
3.82778	0	0	0	0
3.83333	0	0	0	0
3.83889	0	0	0	0
3.84444	0	0	0	0
3.85	0	0	0	0
3.85556	0	0	0	0
3.86111	0	0	0	0
3.86667	0	0	0	0
3.87222	0	0	0	0
3.87778	0	359.339	0	0
3.88333	0	0	0	0
3.88889	0	0	0	0
3.89444	0	0	0	0
3.9	0	0	0	0
3.90556	0	0	0	0
3.91111	0	0	0	0
3.91667	0	0	0	0
3.92222	0	0	0	0
3.92778	0	0	0	0
3.93333	0	227.868	0	0
3.93889	0	0	0	0
3.94444	0	0	0	0
3.95	0	495.859	0	0
3.95556	0	0	0	0
3.96111	0	0	0	0
3.96667	0	0	0	0
3.97222	0	243.637	0	0
3.97778	0	356.059	0	0
3.98333	0	246.471	0	0
3.98889	0	0	0	0
3.99444	0	0	0	423
4	0	0	0	0
4.00556	0	0	0	0
4.01111	0	0	0	0
4.01667	0	0	246.562	0
4.02222	0	0	0	0
4.02778	0	0	0	0
4.03333	0	0	0	0
4.03889	0	0	0	0
4.04444	0	0	0	0
4.05	0	0	0	0
4.05556	0	0	0	0
4.06111	0	0	0	0
4.06667	0	397.636	0	0
4.07222	0	283.644	0	0
4.07778	0	0	0	0
4.08333	382.615	0	0	0
4.08889	0	0	0	0
4.09444	0	0	0	0
4.1	0	0	0	0
4.10556	0	0	0	0
4.11111	0	0	0	0
4.11667	0	0	0	0
4.12222	0	286.35	0	0
4.12778	0	0	0	0
4.13333	0	0	0	0
4.13889	0	0	0	0
4.14444	0	0	0	0
4.15	0	0	0	0
4.15556	0	364.944	0	0
4.16111	0	222.642	0	0
4.16667	0	0	0	0
4.17222	0	0	0	0
4.17778	0	0	0	0
4.18333	0	0	0	0
4.18889	0	0	0	0
4.19444	0	0	0	0
4.2	0	0	0	0
4.20556	0	0	0	0
4.21111	0	0	0	0
4.21667	0	0	0	0
4.22222	0	0	0	0
4.22778	0	0	0	0
4.23333	0	0	0	0
4.23889	0	477.397	0	0
4.24444	0	0	0	0
4.25	0	0	0	0
4.25556	0	0	0	0
4.26111	0	0	0	0
4.26667	0	252.791	0	0
4.27222	0	0	0	0
4.27778	0	0	0	0
4.28333	0	0	0	0
4.28889	0	0	0	0
4.29444	0	0	0	0
4.3	0	0	0	0
4.30556	0	0	0	0
4.31111	248.267	0	0	0
4.31667	0	0	0	0
4.32222	0	0	468.205	0
4.32778	0	340.437	427.2	0
4.33333	0	0	0	0
4.33889	0	0	0	0
4.34444	0	559.836	0	0
4.35	0	0	0	0
4.35556	0	204.402	0	0
4.36111	0	0	0	0
4.36667	0	0	0	0
4.37222	0	0	0	0
4.37778	0	0	0	0
4.38333	0	0	0	0
4.38889	0	0	0	0
4.39444	0	0	0	0
4.4	0	0	0	0
4.40556	0	0	0	0
4.41111	0	0	0	0
4.41667	0	0	0	0
4.42222	0	0	0	0
4.42778	0	0	0	0
4.43333	0	0	0	0
4.43889	0	0	0	0
4.44444	0	0	0	0
4.45	0	0	0	0
4.45556	0	0	0	0
4.46111	0	0	0	0
4.46667	0	0	0	0
4.47222	0	383.6	0	0
4.47778	0	0	0	0
4.48333	0	210.538	0	0
4.48889	0	0	0	0
4.49444	0	0	0	0
4.5	0	385.703	0	0
4.50556	0	0	0	0
4.51111	0	0	0	0
4.51667	0	295.661	0	0
4.52222	0	311.555	0	0
4.52778	0	0	0	0
4.53333	0	0	0	0
4.53889	0	0	0	0
4.54444	0	358.389	0	0
4.55	0	0	0	0
4.55556	0	0	0	0
4.56111	0	0	0	0
4.56667	0	0	0	0
4.57222	0	0	0	0
4.57778	0	0	0	0
4.58333	0	0	0	0
4.58889	0	0	0	0
4.59444	0	0	0	0
4.6	0	274.95	0	0
4.60556	0	0	0	0
4.61111	0	0	0	0
4.61667	0	0	0	0
4.62222	0	0	0	0
4.62778	0	0	0	0
4.63333	0	0	0	0
4.63889	0	0	0	0
4.64444	0	0	0	0
4.65	0	0	0	0
4.65556	0	0	0	0
4.66111	0	0	0	0
4.66667	0	0	0	0
4.67222	0	0	0	0
4.67778	0	0	0	0
4.68333	0	0	303.25	0
4.68889	0	0	0	0
4.69444	0	0	0	0
4.7	0	0	0	0
4.70556	0	0	0	0
4.71111	0	0	0	0
4.71667	0	0	0	0
4.72222	0	0	0	0
4.72778	0	0	0	0
4.73333	0	0	0	0
4.73889	0	0	0	0
4.74444	0	0	0	0
4.75	0	0	0	0
4.75556	0	0	0	0
4.76111	0	0	0	0
4.76667	0	0	0	0
4.77222	0	0	0	0
4.77778	0	262.668	0	0
4.78333	0	0	0	0
4.78889	0	0	0	0
4.79444	0	0	0	0
4.8	0	0	0	0
4.80556	0	0	0	0
4.81111	0	0	0	0
4.81667	0	0	0	0
4.82222	0	0	0	0
4.82778	502.189	340.63	0	0
4.83333	0	0	0	0
4.83889	0	0	0	0
4.84444	0	0	312.636	0
4.85	0	0	0	0
4.85556	0	206.701	0	0
4.86111	0	0	0	0
4.86667	0	0	0	0
4.87222	0	0	0	0
4.87778	0	0	0	0
4.88333	0	0	0	0
4.88889	0	0	0	0
4.89444	0	0	0	0
4.9	0	0	0	0
4.90556	0	0	0	0
4.91111	0	0	0	0
4.91667	0	0	0	0
4.92222	0	0	0	0
4.92778	0	277.49	0	0
4.93333	389.173	0	0	0
4.93889	0	0	0	0
4.94444	0	0	0	0
4.95	0	294.154	0	0
4.95556	0	0	0	0
4.96111	0	0	0	0
4.96667	0	0	0	0
4.97222	0	0	0	0
4.97778	0	0	0	0
4.98333	0	0	0	0
4.98889	0	0	0	0
4.99444	0	399.259	0	0
5	0	514.736	0	0

## Sheet: EIC 117.0739 (Fig. S4)
	Counts
Time (min)	HPI	HPII	Control	Quality Control
0	0	0	462.166	548.141
0.00555556	611.178	507.154	499.599	0
0.0111111	793.433	0	456.359	364.781
0.0166667	661.089	0	0	0
0.0222222	823.169	661.945	0	0
0.0277778	0	0	0	0
0.0333333	0	0	0	0
0.0388889	449.356	0	0	0
0.0444444	575.24	427.497	0	0
0.05	403.017	446.745	0	0
0.0555556	866.531	0	466.13	442.923
0.0611111	652.327	0	0	582.898
0.0666667	464.15	0	486.027	0
0.0722222	910.284	0	0	0
0.0777778	680.12	0	0	0
0.0833333	0	0	0	0
0.0888889	1423.57	0	437.779	0
0.0944444	945.864	0	0	891.016
0.1	980.38	0	0	0
0.105556	1054.61	579.349	0	279.208
0.111111	1028.2	0	0	0
0.116667	722.212	0	0	0
0.122222	958.595	0	0	0
0.127778	1369.14	0	0	527.274
0.133333	1357.24	0	349.146	0
0.138889	1126.58	0	0	0
0.144444	1161.39	385.798	0	0
0.15	1019.01	0	0	0
0.155556	719.327	420.49	522.816	0
0.161111	488.01	0	0	0
0.166667	1256.4	539.875	0	0
0.172222	1796.52	538.734	0	0
0.177778	803.161	0	564.164	577.468
0.183333	1754.16	0	0	0
0.188889	627.132	0	0	0
0.194444	0	0	0	0
0.2	662.589	445.879	0	0
0.205556	699.845	381.416	0	0
0.211111	799.773	524.076	0	0
0.216667	544.8	0	0	0
0.222222	1967.76	631.076	531.391	0
0.227778	784.793	0	0	340.488
0.233333	1394.85	0	0	0
0.238889	803.152	0	0	324.126
0.244444	1156.94	0	0	0
0.25	798.004	0	0	0
0.255556	780.61	0	0	0
0.261111	602.64	0	0	622.104
0.266667	1445.36	0	0	0
0.272222	937.637	0	0	303.13
0.277778	1125.36	0	0	0
0.283333	1305.16	0	542.19	0
0.288889	782.467	0	0	0
0.294444	690.342	0	0	0
0.3	926.745	0	623.629	882.852
0.305556	920.154	479.96	0	0
0.311111	983.05	0	445.045	554.742
0.316667	1189.06	0	0	0
0.322222	970.178	733.428	353.463	0
0.327778	1264.57	465.394	0	0
0.333333	1012.15	0	582.778	0
0.338889	1292.68	0	0	565.449
0.344444	1305.03	0	0	0
0.35	1125.52	0	366.531	0
0.355556	0	0	620.613	480.318
0.361111	711.796	0	382.758	0
0.366667	1133.25	0	378.801	0
0.372222	866.642	0	0	329.493
0.377778	0	0	0	656.103
0.383333	1402.09	0	668.116	528.973
0.388889	1512.33	0	0	0
0.394444	1449.26	0	0	336.456
0.4	1672.61	0	0	0
0.405556	767.167	0	0	0
0.411111	764.32	486.384	0	0
0.416667	1187.98	0	0	0
0.422222	1202.04	0	0	0
0.427778	790.226	0	0	0
0.433333	1632.36	0	0	0
0.438889	1057.8	851.402	0	0
0.444444	908.5	17113.1	3718.67	919
0.45	4479.6	59585.7	31025.4	15794.4
0.455556	16600.7	22848.2	27819.2	28755
0.461111	9168.4	3981.6	5481.85	5136.88
0.466667	1503.99	2233.79	1580.7	1614.25
0.472222	906.791	1164.04	1388.08	819.523
0.477778	0	823.36	626.308	1101.75
0.483333	679.781	737.45	838.073	499.016
0.488889	321.628	797.419	943.403	442.35
0.494444	0	0	707.019	382.356
0.5	0	0	0	448.008
0.505556	303.367	0	454.897	0
0.511111	0	273.8	0	0
0.516667	0	0	0	0
0.522222	418.852	803.005	924	0
0.527778	570.581	356.063	0	0
0.533333	454.655	515.496	0	604.138
0.538889	709.556	0	0	514.109
0.544444	623.173	0	0	0
0.55	331.037	861.005	634.521	0
0.555556	362.53	536.001	802.073	0
0.561111	0	594.616	0	0
0.566667	0	0	0	0
0.572222	0	0	0	0
0.577778	0	383.026	0	0
0.583333	0	0	0	0
0.588889	0	0	0	0
0.594444	0	0	0	699.803
0.6	0	0	555.004	0
0.605556	0	0	0	415.596
0.611111	0	439.515	0	0
0.616667	0	589.006	0	0
0.622222	0	0	0	0
0.627778	0	971.347	0	820.081
0.633333	377.685	3596.14	0	0
0.638889	0	193299	3458.13	1642.54
0.644444	0	2010526	169327	63204.3
0.65	44245.8	2820929	1.17401e+06	794067
0.655556	988211	2.84106e+06	1.56417e+06	1.51875e+06
0.661111	2.52258e+06	2.44878e+06	1.12681e+06	1.26174e+06
0.666667	2.5042e+06	1.6632e+06	501968	597048
0.672222	1701462	858879	131498	188358
0.677778	1.17837e+06	439475	51772.2	69509.2
0.683333	913542	310218	27675.3	31633.3
0.688889	602393	269489	22893.6	25050.4
0.694444	391696	235162	21675.7	19132.2
0.7	369095	205269	18552.1	18836.9
0.705556	406153	187414	16275.3	15947.4
0.711111	424258	156254	15682	15214.1
0.716667	428754	147122	12369.6	12963.6
0.722222	436379	136934	12853.6	12692.3
0.727778	425295	123775	11667.3	11680
0.733333	411600	113706	9281.88	8846.41
0.738889	396382	106925	9432.85	10038.2
0.744444	365771	97149	7750.69	8863.52
0.75	340113	99609.9	8020.01	7174.33
0.755556	320330	94243.5	10062.2	8110.17
0.761111	285923	81810.2	8431.95	6382.19
0.766667	259013	79909.5	6950.52	7148.64
0.772222	237093	72656.3	7244.96	7983.22
0.777778	218284	76815	8112.98	8613.96
0.783333	194850	72799.8	6906.2	6771.17
0.788889	188630	63816.8	7438.25	4813.69
0.794444	164307	64591.2	4983.16	4746.76
0.8	147463	66708.9	7243.98	6696.73
0.805556	132955	65462.6	5803.18	6642.46
0.811111	116864	59242.4	7244.1	6104.82
0.816667	114601	56081.8	5131.18	6337.42
0.822222	101972	60458.7	4463.39	7574.36
0.827778	96865.6	55929.7	4942.2	5817.31
0.833333	83840.8	56716.4	6256.93	4393.46
0.838889	77899.3	57491	4421.97	6174.01
0.844444	71308.7	49386	5879.01	5844.55
0.85	70544.7	55696.5	5250.26	5378.31
0.855556	64590.1	49522.4	4917.53	4912.99
0.861111	56765.7	49349.1	4908.19	4811.97
0.866667	53120.9	45146.2	4229.51	3616.48
0.872222	52209.7	48465.3	4088.04	4685.7
0.877778	52952.1	46190.8	3991.79	5131.83
0.883333	42754	46113.2	4696.64	4196.72
0.888889	41099.5	45693	4257.6	3777.57
0.894444	37922.9	44523.6	4065.57	3874.15
0.9	35666.1	44501.3	5533.22	3340.96
0.905556	32575.5	42625.2	3377.42	3844.1
0.911111	35962.5	39488.8	2905.19	3640.02
0.916667	29384.7	38087.2	4067.27	3175.61
0.922222	29178	36897.9	3924.64	3643.02
0.927778	25423.1	32272	2752.98	3113.84
0.933333	22886.2	30358.6	3272.01	2852.93
0.938889	23222	28936.5	2028	2199.62
0.944444	24561.5	32815.5	2978.75	2543.56
0.95	27661.3	35698.2	4480.01	3435.38
0.955556	31253.1	36345.6	3798.81	3678.95
0.961111	29551.9	41360.7	3490.07	3856.38
0.966667	29469.1	37581.4	3000.1	2609.72
0.972222	27599.2	34790.9	3154.02	5520.4
0.977778	25795.7	39189.5	3737.26	3950.09
0.983333	24676.7	36691.5	3099.54	3455.41
0.988889	25569.4	34691.2	2887.36	3200.06
0.994444	25921.4	32300	4653.63	3472.62
1	26953.8	37580.4	2292.63	3279.01
1.00556	24418.8	31218.7	3260.98	2657.04
1.01111	24784.9	31695	3544.6	2953.37
1.01667	26889.3	30182.5	3575.06	2574.57
1.02222	26080.5	26114.2	2944.05	3672.97
1.02778	23353.7	27885.7	3179.31	2742.78
1.03333	21449.8	26477.1	2643.92	2632.24
1.03889	23069.9	29451.8	2411.63	3341.01
1.04444	26564.4	25432.9	2056.99	2809.04
1.05	23380.8	24707.3	2620.81	2793.84
1.05556	24044.7	28235.6	2998.03	3137.01
1.06111	24625.9	24157.5	2265.78	2262.36
1.06667	24358.2	25710.6	2648.24	2883.97
1.07222	22174.1	23991.4	2046.55	1867.66
1.07778	22414.3	22866.7	1917.9	2961.9
1.08333	20759.6	20206.1	2048.35	3106.5
1.08889	21365.2	23904.1	1414.82	2291.7
1.09444	18311.2	20847.3	1772.93	1912.16
1.1	23022.1	24705.9	1734.96	2231.03
1.10556	24083.9	21033.2	3187.12	1455.12
1.11111	22218.4	22385.8	2948.58	3367.11
1.11667	21647.8	25074.2	1937.43	2499.02
1.12222	21614	22149.2	2236.15	2054
1.12778	21159.7	23378.1	1591	2265.15
1.13333	21233.7	25284.6	2912.54	2698.24
1.13889	20932.6	21723.8	1623.15	2867.65
1.14444	20666.3	22313.2	1813.24	2007.04
1.15	20116.3	19823.1	2352.48	2466.1
1.15556	20823.2	21080.7	1563.11	2679.17
1.16111	21703.2	18933.6	2437.54	2368.74
1.16667	19169.1	21382.1	2606.72	1889
1.17222	23078	22817.2	1536.54	2574.23
1.17778	20801.5	21585	2336.23	2391.59
1.18333	20442.8	18538.8	2144.01	3119.34
1.18889	18787.2	20584.8	2382	2371.29
1.19444	20849.3	18768.9	1820.35	1964.73
1.2	18869.9	20621.1	2033.27	3288.8
1.20556	22393.8	19266.2	2004.85	2049.48
1.21111	18322	19846.5	3098	2018.95
1.21667	17407.2	20522.1	1798.29	2091.34
1.22222	17738.7	21895.6	1307.76	2290.04
1.22778	17867.9	21351.5	2472.75	2578.2
1.23333	20321.8	20783.9	2878.44	3139.2
1.23889	18296	21925	2063.38	3033.68
1.24444	17342.2	19874.7	2466.71	2845.33
1.25	18123.7	20467.1	2975.96	3834.92
1.25556	20778	18458	3073.54	3280.58
1.26111	17823.6	21035.6	2619.67	2340.96
1.26667	18639.2	19422.1	2258.48	2516.86
1.27222	17764.4	17453.2	2057.95	3529.08
1.27778	17652.2	17312.6	2403.37	1828.12
1.28333	18708.4	19265.9	1556.92	3006.67
1.28889	20151.2	16296.1	2354.03	1199.16
1.29444	19799.6	20574.8	2222.01	2179.94
1.3	19118	20615.7	2356.04	1396.93
1.30556	20401.1	17366.4	1404.61	1847.98
1.31111	20364.4	18678.3	1872.54	1624.45
1.31667	17637	20215.2	1951.78	2053.55
1.32222	18578.1	19322.2	1944.13	1569.62
1.32778	17010.1	17465.4	1598.93	2080.05
1.33333	17345	18776.1	1944.95	1692.28
1.33889	17009	17410.2	1332.23	2014.27
1.34444	19011.1	16209.9	2708.04	2225.14
1.35	22319.9	15738.7	2261.33	2011.79
1.35556	18530.4	17826	2612.08	2667.87
1.36111	17667.5	18051	1623.32	2094.37
1.36667	15901	18607.1	1935.69	1868.86
1.37222	19220.4	16103.9	2182.13	1553.05
1.37778	16599.7	17953.8	1974.89	2271.36
1.38333	17160.7	15950.2	1650.15	1173.39
1.38889	15706.2	15312	1176.42	2193.1
1.39444	16210.3	17580.6	1402.4	1981.62
1.4	13813.3	15031.5	1393.7	1915
1.40556	14784.1	16832.4	1814.39	1460.27
1.41111	14149.7	15074	1631.03	2501.83
1.41667	13884.7	16042.3	2376.88	2224.24
1.42222	15580.8	13765.4	2122.33	957.144
1.42778	13257.2	14065.2	1829.68	1763.09
1.43333	13506.2	18451.4	1228.02	1763.84
1.43889	11814.9	17668.4	1990.53	1259.88
1.44444	16225.1	16865.5	946.538	1448.83
1.45	13465	13966.1	1779	1341.6
1.45556	12586.9	16482.1	1421.41	2266.23
1.46111	11559.1	15326.1	1946.46	1882.29
1.46667	14354.8	12668.7	1584.74	2107.65
1.47222	12953.4	13272.3	1604.83	2246.99
1.47778	11314.6	15593.9	1396.86	1712.41
1.48333	10106.1	13687.9	1825.98	1564.53
1.48889	9080.1	13239	1719.38	1313.22
1.49444	12402.2	10529.8	656.561	1867.14
1.5	10873.3	14339	1305.01	1482.98
1.50556	10973.2	11790.8	2345.54	1987.22
1.51111	10504.4	13041.6	2144.58	1519.48
1.51667	9615.46	12121.7	1036.08	946.803
1.52222	9255.8	10114.7	1576.03	1162.29
1.52778	10372.3	10059.4	1180.02	2421.23
1.53333	7640.87	12367.4	1094.93	1451.5
1.53889	8889.06	13171.8	1128.89	1128.98
1.54444	7737.6	11441.7	1151.3	1506.23
1.55	8392.8	9907.14	1272.2	1071.08
1.55556	6884.52	11131.5	1333.96	1032.2
1.56111	7333.34	10910.7	1195.2	1023.39
1.56667	6580.59	10059.3	1220.71	758.101
1.57222	8090.6	9071.21	896.135	841.034
1.57778	7512.85	10396.3	1413.01	1481.28
1.58333	7409.02	9922.57	1323.06	1108.09
1.58889	7970.34	8484.24	2349.05	1048.5
1.59444	6682.19	9064.08	699.566	1321.29
1.6	7721.82	9765.29	1023.72	1512.86
1.60556	6036.59	9283.33	646.675	1021.22
1.61111	8809.78	9301.48	985.01	1456.99
1.61667	8146.99	10218.9	1310.92	1182.58
1.62222	7251.95	9337.51	577.094	1050.94
1.62778	8101.34	9447.92	0	1065.18
1.63333	6879.47	9685.02	954.703	1593.99
1.63889	7446.17	9909.24	717.445	1165.06
1.64444	7403.7	10541.5	1024.7	1289.52
1.65	7177.88	10981.2	1619.19	1640.88
1.65556	7021.92	9332.06	914.538	775.076
1.66111	5799.83	9638.29	866.005	1003.86
1.66667	7535.75	8861.13	1058.06	1564.66
1.67222	7654.27	10014.8	1172.07	887.329
1.67778	6158.25	8911.56	1123.11	1191.15
1.68333	5765.89	8217.71	802.458	812.034
1.68889	5553.76	7355.15	1298.85	1039.39
1.69444	6087.84	6757.71	887.645	1681.57
1.7	5133.5	6839.66	343.901	1604.49
1.70556	6181.16	8577.25	746.721	1563.18
1.71111	5040.66	7113.53	848.34	609.952
1.71667	5650.24	7943.9	865.987	1054.05
1.72222	6164.14	6955.21	996.953	1632.59
1.72778	3956.03	7941.95	697.515	1482.06
1.73333	6862.83	6258.29	1357.11	1433.16
1.73889	7106.48	7428	980.728	451.613
1.74444	6556.2	6974.81	627.97	771.424
1.75	4437.05	7212.28	0	698.111
1.75556	5201.63	5308.17	0	614.043
1.76111	5498.42	8100.38	0	864.703
1.76667	5110.65	5494.01	0	654.413
1.77222	5857.32	5840.42	0	691.032
1.77778	4512.67	5895.29	0	1251.25
1.78333	4242.67	6681.72	0	566.589
1.78889	5454.07	8042.42	893.812	856.018
1.79444	5183.68	7016.36	1459.59	868.043
1.8	5595.78	5859.67	1394.57	303.204
1.80556	5388.65	5526.03	1128.37	1197.45
1.81111	4165.98	5790.41	1042.38	812.316
1.81667	4207.15	7179.51	505.815	1290.37
1.82222	4982.15	6780.58	482.972	888.592
1.82778	5179.77	6868.81	540.636	1076.87
1.83333	6138.1	5999.02	754.148	1120.48
1.83889	6316.96	6593.23	533.166	878.992
1.84444	4626.66	5806.57	1026.02	725.295
1.85	5545.8	5474.74	1472.84	911.16
1.85556	6464.67	6114.47	1865	1036.62
1.86111	6286.81	5616.02	1650.32	1066.42
1.86667	6600.76	6725.5	2383.72	0
1.87222	7652.94	6553.53	1982.39	930.083
1.87778	8174.35	5329.86	2714.89	1180.19
1.88333	5291.25	6069.31	2323.81	1301.52
1.88889	7435.5	6934.42	2612.54	1884.6
1.89444	6845.56	6112.55	3536.58	2128.76
1.9	5265.32	6456.13	4264.53	692.829
1.90556	5540.98	7912.71	4953.21	1510.75
1.91111	5744.12	8332.16	5424.64	1706.28
1.91667	5270.61	5830.08	5342.72	1581.32
1.92222	5536.08	6948.73	4482.33	2314.67
1.92778	4600.27	7759.46	4523.95	1831.87
1.93333	4084.32	7947.68	3093.91	2256.08
1.93889	4150.61	6183.05	2643.42	1238
1.94444	3853.81	6804.38	2025.92	747.753
1.95	4240.39	5905.02	1239.4	882.162
1.95556	3777.42	5324.37	787.016	1105.85
1.96111	4487.69	4972.71	526.028	1476.99
1.96667	4243.69	4484.04	1046.16	878.149
1.97222	4803.11	5160.31	664.285	787.564
1.97778	3003.26	5992.56	1329.11	1643.62
1.98333	3670.98	5843.32	927.513	875.576
1.98889	2184.01	4855.66	1254.76	611.861
1.99444	3629.73	4136.29	732.546	723.801
2	3262.92	3929.84	921.385	823.533
2.00556	4172.93	5051.98	973.012	1042.29
2.01111	3045.58	4733.14	465.438	538.05
2.01667	3060.14	3774.07	1198	1267.41
2.02222	3119.91	5178.39	1104.22	643.301
2.02778	4193.41	5450.94	817.059	1278.05
2.03333	3696.98	4253.21	916.117	1146.32
2.03889	3357.47	4256.89	779.766	1300.78
2.04444	2274.21	4172.01	667.111	1538.34
2.05	3653.6	3912.79	721.094	1568.46
2.05556	2993.08	4915.57	651.001	1413.03
2.06111	4553.58	5438.01	547.788	1150.32
2.06667	5492.4	4972.77	1152.62	1870.28
2.07222	4071.79	4751.84	1005.89	1127.67
2.07778	3305.01	5070.4	575.239	520.068
2.08333	4104.48	5805.44	817.92	1095.07
2.08889	4466.69	5310.47	663.043	1325.87
2.09444	5095.54	6076.54	873.813	0
2.1	3363.86	4698.39	1099.09	1023.22
2.10556	5233.51	4985.38	840.649	1742.3
2.11111	5031.19	5832.1	799.039	1124.85
2.11667	4045.42	4239.16	1192.38	1994.05
2.12222	4383.26	4872.65	1284.43	1683.01
2.12778	4307.21	5397.15	0	0
2.13333	2812.71	0	0	1449.41
2.13889	2795.56	4004.41	1294.49	0
2.14444	2407.22	5160.07	0	0
2.15	2685.38	4419.48	0	1532.65
2.15556	3317.96	5119.03	0	0
2.16111	2690.24	5016.01	0	0
2.16667	2845.8	5995.72	0	0
2.17222	1942.12	4092.07	0	728.101
2.17778	2164.68	4510.35	805.694	499.21
2.18333	3395.47	3962.82	792.981	703.356
2.18889	3433.89	3008.72	601.233	565.273
2.19444	3428.23	3189.17	581.778	0
2.2	2998.9	3806.5	318.45	676.776
2.20556	2606.04	2528.57	681.781	305.654
2.21111	3132.88	4459.54	464.78	0
2.21667	3212	4815.53	0	899.344
2.22222	2985.48	4242.21	857.646	995.575
2.22778	3337.44	4590.59	0	794.609
2.23333	2901.48	4516.14	886.626	822.031
2.23889	2691.44	3232.88	1136.36	842.896
2.24444	1903.18	5378.56	0	0
2.25	2965.69	5368.31	0	0
2.25556	2458.59	3750.37	0	962.376
2.26111	4082.52	5274.32	0	0
2.26667	4622.48	5918.79	0	0
2.27222	4090	3274.28	0	976.4
2.27778	4666.56	4725.68	0	925.269
2.28333	4557.71	4978.91	1371.31	920.29
2.28889	5667.05	4554.06	1376.16	585.49
2.29444	4663.03	4660.76	901.982	1268.6
2.3	4020.45	5030.02	1417.1	1104.07
2.30556	3593.79	3841.05	0	1620.2
2.31111	3245	4015.1	836.234	1559.1
2.31667	3378.21	4524.79	1381.49	2070.22
2.32222	3889.69	4469.41	872.047	3079.3
2.32778	3819	4793.01	1067.13	2244.27
2.33333	3224.2	4132.25	957.167	2425.66
2.33889	3046.31	4286.01	795.408	2240.33
2.34444	2712.37	3637.18	903.745	3148.94
2.35	3513.98	4214.12	869.454	1013.76
2.35556	2657.1	4542.44	660.381	783.208
2.36111	2150.16	3821.77	1008.46	1478.33
2.36667	2834.51	4186.21	742.085	707.554
2.37222	3457.02	6081.39	0	1194.86
2.37778	3066.73	4160.15	447.778	739.858
2.38333	1830.69	4251.4	587.327	1021.33
2.38889	2627.85	2747.75	437.9	539.841
2.39444	3324.31	4008.37	681.513	658.676
2.4	3274.78	4530.08	0	1182.89
2.40556	2242.65	4639.01	0	0
2.41111	3016.23	3382.09	439.717	319.799
2.41667	2029.27	3265.27	1035.28	604.449
2.42222	2299.07	3313.24	0	744.971
2.42778	2450.27	3869.04	618.048	0
2.43333	2657.68	2797.95	1224.54	924.621
2.43889	2162.82	3715	0	0
2.44444	2268.2	3536.8	0	0
2.45	2064.81	3023.13	644.622	729.801
2.45556	2132.04	2200.3	0	691.952
2.46111	2218.59	3527.49	475.713	638.475
2.46667	2825.61	2852.67	993.617	737.587
2.47222	2897.96	1875.49	863.001	1230.07
2.47778	2146.9	2762.38	368.247	0
2.48333	2682.78	2409.06	499.488	1045.02
2.48889	2150.27	2935.99	657.338	899.141
2.49444	2409.06	2988.84	708.554	908.446
2.5	2156.11	2719.62	943.378	748.932
2.50556	1964	2555.97	688.109	707.526
2.51111	2521.11	2849.42	952.658	584.782
2.51667	2415.76	2851.76	541.969	370.001
2.52222	1996.88	2496.98	1079.09	0
2.52778	2042.24	1522.33	572.487	447.347
2.53333	2333.16	2769.9	988.488	0
2.53889	1852.39	2426.62	0	917.326
2.54444	1517.83	3134.73	561.906	526.019
2.55	2190.62	1368.33	488.359	399.034
2.55556	2094.77	2556.9	908.366	732.094
2.56111	1789.79	1820.03	737.112	884.173
2.56667	1852.04	1978.95	0	580.336
2.57222	1594.21	2386.56	569.224	0
2.57778	1768.68	1787.79	1047.43	1061.53
2.58333	2431.3	1990	0	443.331
2.58889	1902.71	2134.64	0	675.548
2.59444	2242.81	1967.09	666.312	631.889
2.6	2396.92	1831.1	746.906	0
2.60556	1593.65	2116.91	658.133	0
2.61111	2059.92	2193.8	672.743	0
2.61667	1471.38	1304.67	366.518	696.814
2.62222	2481.24	2042.18	0	833.811
2.62778	2652.77	1236.09	1182.2	640.391
2.63333	3075.49	1820.79	583.588	835.884
2.63889	2308.65	1942.85	725.339	747.72
2.64444	1524.88	2043.73	734.155	0
2.65	1868.79	2275.99	736.657	474.924
2.65556	2250.39	1213.53	1588.87	835.941
2.66111	1796.77	2145.66	1035.69	759.955
2.66667	1965.03	1698.1	1512.3	1016.24
2.67222	2742.84	2110.01	1870.4	1328.15
2.67778	2189.88	1616.14	1675.1	1231.01
2.68333	3467.5	1113.82	748.69	782.712
2.68889	2418.21	2036.12	778.068	1192.61
2.69444	1567.74	1729.21	0	507.337
2.7	1786.93	1714.06	440.906	0
2.70556	2601.8	2107	956.089	0
2.71111	2290.18	2617.39	907.708	0
2.71667	1837.71	1739.12	0	472.567
2.72222	1297.41	1274.94	355.272	0
2.72778	1584.19	910.546	427.554	0
2.73333	2550.25	1733.63	0	832.258
2.73889	2606.46	1178.41	1066.93	705.633
2.74444	2550.79	1963.97	0	0
2.75	2120.19	578.934	758.031	633.72
2.75556	2787.21	1047.01	709.519	943.91
2.76111	1567.39	1677.26	799.732	1153.44
2.76667	1944.83	1475.11	463.258	401.005
2.77222	2072.67	2315.76	921.596	515.557
2.77778	2306.89	1678.48	431.287	504.741
2.78333	2340.86	1478.05	289.938	598.997
2.78889	2642.68	1278.2	0	561.236
2.79444	1799.26	1589.91	662.728	1013.08
2.8	2399.34	839.091	499.617	0
2.80556	2033.49	1339.88	471.291	616.003
2.81111	1928.65	1642.87	0	747.055
2.81667	1631.96	1277.72	469.959	432.294
2.82222	2625.38	1471.18	481.758	1030.04
2.82778	1375.54	2308.39	549.868	536.314
2.83333	2070.03	1278.18	431.327	751.251
2.83889	1957.2	1569.04	0	460.24
2.84444	1901.98	1461.15	0	291.25
2.85	2587.65	1113.94	998.665	1107.08
2.85556	2076.07	959.313	739.68	720.657
2.86111	1702.27	930.794	504.556	844.149
2.86667	2125.49	1138	651.042	0
2.87222	2466.34	973.296	515.42	447.477
2.87778	2921.56	1494	752.213	515.785
2.88333	2449.52	1394.73	0	608.178
2.88889	1798.52	821.719	0	635.124
2.89444	1775.78	919.265	0	579.848
2.9	2458.6	1417.05	0	456.465
2.90556	1440.27	1886.26	0	708.251
2.91111	1265.82	1026.64	655.291	666.06
2.91667	2488.01	862.735	412.333	564.272
2.92222	2040.73	921.018	540.976	920.446
2.92778	1446.64	1079.12	1039.47	499.019
2.93333	1590.73	1583	536.708	0
2.93889	2269.33	1177.69	719.675	570.751
2.94444	2260.24	1101.96	964.018	493.182
2.95	2259.9	1432.08	0	450.673
2.95556	2143.03	1197	0	715.796
2.96111	1687.92	1127.66	979.444	737.253
2.96667	1435.11	890.818	682.186	829.36
2.97222	1732.84	1554.95	1196.7	413.112
2.97778	1537.56	1543.39	0	566.125
2.98333	1613.32	808.78	903.676	0
2.98889	2556.49	1001.5	0	0
2.99444	1966.1	837.696	949.097	618.143
3	2409.31	1546.94	460.881	928.216
3.00556	1674.33	959.189	569.751	670.467
3.01111	1784.23	2027.15	689.177	472.763
3.01667	1189.05	1082.43	0	1155.25
3.02222	2007.59	1612.36	992.514	596.005
3.02778	2358.67	1498.88	0	0
3.03333	1914.95	1186.14	520.001	0
3.03889	1715.42	820.025	0	0
3.04444	1185.37	743.895	820.653	0
3.05	2180.27	1020.73	728.512	482.003
3.05556	2075.16	664.018	0	679.977
3.06111	1415.73	1682.22	374.088	500.87
3.06667	1879.89	2055.49	550.683	845.596
3.07222	1788.49	963.149	0	374.679
3.07778	2198.63	1109.53	0	0
3.08333	2328.09	830.51	473.377	457.111
3.08889	1863.7	839.007	1033.97	479.531
3.09444	2889.76	820.734	448.286	468.197
3.1	1983.76	1276.03	592.428	647.253
3.10556	1415.2	1269.62	596.807	533.929
3.11111	2003.27	1130.12	644.413	640.134
3.11667	2147.67	969.128	553.025	0
3.12222	1618.27	1253.54	698.698	688.014
3.12778	1933.58	1137.78	0	932.001
3.13333	1970.64	1496.52	696.415	0
3.13889	2581.39	1023.77	596.285	0
3.14444	1995.22	1460.01	0	0
3.15	1581.66	1472.13	0	1074.14
3.15556	1616.32	1238.94	0	467.282
3.16111	2439.56	1624.07	476.635	592.27
3.16667	1992.16	1280.36	0	1123.27
3.17222	2170.64	1102.4	623.99	0
3.17778	1780.95	1305.25	747.679	534.008
3.18333	1905.33	1080.1	660.807	549.359
3.18889	2126.3	619.928	753.551	0
3.19444	2009.39	863.258	359.017	1064.45
3.2	2359.33	950.748	564.538	387.086
3.20556	1565.62	1190.1	0	0
3.21111	1558.69	821.334	373.351	592.914
3.21667	1579.34	850.179	477.563	662.641
3.22222	1921.71	1607.65	605.004	0
3.22778	1349.51	896.367	1185.49	697.556
3.23333	2183.05	1280.43	733.016	791.704
3.23889	2338.16	1129.88	632.827	667.88
3.24444	1387.74	1276.59	595.987	872.308
3.25	2158.71	1454.12	0	880.54
3.25556	1641.97	859.263	696.819	0
3.26111	1507.25	922.665	858.159	790.547
3.26667	1181.67	634.96	523.235	816.301
3.27222	2266.35	1383.31	710.022	755.486
3.27778	1988.15	1253	842.264	1193.38
3.28333	0	1051.76	0	0
3.28889	1403.55	571.6	695.168	796.367
3.29444	1381.87	1257.78	513.645	424.187
3.3	2010.76	1063.39	0	0
3.30556	2063.86	886.679	810.023	1090.65
3.31111	2014.28	615.213	644.429	890.603
3.31667	2121.9	1077.24	0	0
3.32222	2143.15	1026.31	664.595	0
3.32778	2283.65	1418.85	412.015	0
3.33333	1393.29	1495.45	476.059	625.633
3.33889	1429.47	1059.48	618	0
3.34444	1623.84	1039.52	772.743	740.893
3.35	1928.03	1434.83	789.008	465.613
3.35556	2282.81	1106.38	0	806.262
3.36111	1837.71	1358.49	806.001	0
3.36667	2574.16	1535.28	699.569	797.112
3.37222	2321.13	689.692	535.504	301.003
3.37778	1184.5	1059.03	374.07	384.17
3.38333	2101.52	478.244	0	432.107
3.38889	1589.63	1056.51	374.62	0
3.39444	2487.79	1262.52	1165	514.136
3.4	2456.77	792.408	421.019	0
3.40556	1446.2	1143.25	1014.35	580.886
3.41111	1633	1199	560.593	0
3.41667	1464.95	1017.45	0	894.879
3.42222	2597.57	889.342	904.442	579.564
3.42778	2601.6	1265.51	644.264	562.39
3.43333	792.582	1512.52	844.163	653.153
3.43889	2003.89	1071.91	629.306	0
3.44444	928.768	1691.79	814.548	325.402
3.45	1754.98	1046.89	506.562	785.988
3.45556	2214	1417.98	657.876	611.426
3.46111	1605.88	961.228	481.438	902.853
3.46667	1955.72	981	0	0
3.47222	1707.14	952.349	945.354	773.367
3.47778	2593.95	1065.53	818.291	0
3.48333	1717.22	1143.49	708.049	415.052
3.48889	2205.15	1579.31	887.735	415.523
3.49444	1428.82	573.374	525.186	0
3.5	1526.36	820.428	0	981.795
3.50556	2012.39	1146.38	731.082	0
3.51111	2210.57	986.095	453.168	769.843
3.51667	1228.53	867.571	0	856.328
3.52222	1462.79	1543.56	519.03	591.066
3.52778	1505.6	1273.2	0	0
3.53333	1677.07	728.975	683.111	834.817
3.53889	2310.76	933.856	565.807	1021.06
3.54444	1991.41	1259.72	915.478	891.599
3.55	1855.51	0	841.798	0
3.55556	1804.55	951.182	1063.12	835.094
3.56111	1601.24	1037.44	0	0
3.56667	1550.45	1774.37	0	516
3.57222	2241.34	1116.12	518.683	0
3.57778	1807.27	0	755.205	0
3.58333	2034.25	628.773	492.097	407.592
3.58889	944.473	1640.22	568	0
3.59444	0	1409.97	513.206	1159.53
3.6	1733.88	1187.54	794.245	636.315
3.60556	2280.26	0	842.28	0
3.61111	1871.07	1540.5	0	628.689
3.61667	2127.04	904.75	455.152	0
3.62222	1682.06	1298.12	1241.04	1340.41
3.62778	0	1494.74	0	0
3.63333	2112.82	1036.53	0	0
3.63889	1511.38	1359.63	0	0
3.64444	1277.3	0	856	0
3.65	1864.97	886.343	1403.01	0
3.65556	2572.78	1092.32	828.748	0
3.66111	1474.56	1057.36	882.945	391.015
3.66667	2029.17	0	0	593.198
3.67222	2226.56	635.764	635.74	0
3.67778	1291.26	756.255	0	953.201
3.68333	1332.33	706.056	0	538.911
3.68889	1727.77	823.931	434.697	332.459
3.69444	2011.55	1135.19	668.004	522.802
3.7	1376.98	1325.87	434.23	328.07
3.70556	1812.18	765.667	943.5	657.005
3.71111	1371.47	1001.65	489.756	0
3.71667	1653.64	1147.01	875.751	801.658
3.72222	1192.05	1139.27	1330.33	567.12
3.72778	2091.98	738.6	916.364	690.947
3.73333	1365.5	1004.02	770.079	546.347
3.73889	1549.77	832.02	409.066	909.289
3.74444	848.324	1882.35	362.007	720.165
3.75	1980.2	1419.44	616.028	448.815
3.75556	1511.62	794.985	0	688.926
3.76111	1929.79	1107.78	0	0
3.76667	1879.96	762.001	749.523	697.112
3.77222	1585.34	807.371	885.051	797.325
3.77778	2273.23	532.235	0	465.82
3.78333	2497.03	843.643	804.432	918.881
3.78889	1604.35	479.168	0	1013.8
3.79444	1851.64	1311.82	0	714.599
3.8	1719.74	1057.76	584.455	619.452
3.80556	1011.37	1333.4	576.247	0
3.81111	2096.17	1533.19	682.207	769.671
3.81667	1927.59	964.318	1179.79	600.945
3.82222	1875.7	0	0	1078.93
3.82778	1646.83	778.022	1004.12	755.09
3.83333	1897.55	994.007	618.146	1200.76
3.83889	1551.16	1259.3	802.182	633.726
3.84444	1025.78	1186.84	768.357	545.28
3.85	1006.51	999.754	0	777.004
3.85556	1294.82	1196.8	851.786	854.942
3.86111	0	535.85	876.803	610.488
3.86667	1176.35	870.112	891.257	361.828
3.87222	1082.49	1304.61	488.711	606.191
3.87778	1637.96	1091.01	1202.04	660.781
3.88333	2057.84	448.391	729.17	439.938
3.88889	1491.09	446.959	467.006	483.427
3.89444	1360.88	903.426	590.04	0
3.9	1657.37	1699.69	778.979	720.802
3.90556	1573.02	581.139	0	1147.11
3.91111	1633.03	1150.43	734.784	545.952
3.91667	1968.75	965.107	1051.73	0
3.92222	1191.84	805.472	770.766	714.492
3.92778	1770.43	1093.29	493.002	0
3.93333	1967.23	1012.68	555.925	518.488
3.93889	2267.66	1048.02	1104.23	803.208
3.94444	1338.46	1307.45	0	464.819
3.95	1776.4	1270.8	0	0
3.95556	1281.71	826.259	0	514.712
3.96111	914.063	493.374	539.571	611
3.96667	1472.55	1078.31	643.445	0
3.97222	1378.51	1305.01	0	0
3.97778	1543.69	942.084	636.696	1124.67
3.98333	1542.9	1319.24	515.564	385.802
3.98889	1448.76	1289.01	914.193	0
3.99444	1858.47	0	627.38	734.618
4	2471.35	515.308	0	898.238
4.00556	2736.54	1626.44	925.867	637.531
4.01111	2578.15	804.965	574.255	962.544
4.01667	1974.93	1138.45	554.939	540.675
4.02222	1684.08	1143.35	972.58	449.112
4.02778	1861.57	1130.91	565.804	0
4.03333	2004.51	1160.55	458.637	344.186
4.03889	2258.81	1663.54	0	421.458
4.04444	2153.6	1162.91	647.129	1375.04
4.05	1354.33	1112.69	562.9	0
4.05556	2483.27	1364.85	726.044	0
4.06111	1539.76	905.437	0	575.333
4.06667	1332.81	576.409	687.072	484.409
4.07222	2044.73	820.562	596.312	1393.41
4.07778	1685.43	825.633	679.516	0
4.08333	2229.23	1225.7	607.368	683.094
4.08889	1667.87	911.608	575.727	829.963
4.09444	1433.94	984.923	538.335	864.797
4.1	2330.46	449.827	1042.5	639.229
4.10556	1271.02	1187.48	663.059	616.673
4.11111	1239.19	856.429	702.853	0
4.11667	1111.78	1360.85	0	1022.05
4.12222	1555.11	1221.44	0	972.049
4.12778	1544.5	996.277	1029.45	1148
4.13333	1332.09	1258.59	463.97	0
4.13889	1556.36	858.76	646.215	433.349
4.14444	2280.42	978.897	579.531	0
4.15	1911.28	1027.53	1195.25	900.728
4.15556	1904.98	1441.57	668.293	423.431
4.16111	1914.68	1759.09	487.252	781.894
4.16667	1384.48	1289.96	1201	995.1
4.17222	2307.25	977.284	0	702.653
4.17778	1469.59	865.905	560.906	0
4.18333	1920.25	1487.46	747.083	431.025
4.18889	1608.95	833.607	498.556	851.757
4.19444	1676.63	1049	718.002	846.378
4.2	1047.76	900.533	845.809	0
4.20556	1601.23	1074.19	703.399	515.73
4.21111	2544.9	1275.28	0	0
4.21667	2023.4	1428.37	0	956.947
4.22222	1467.73	1354.03	484.51	713.496
4.22778	2039.11	616.108	894.853	764.381
4.23333	1695.08	713.948	0	827.891
4.23889	1351.24	1380.64	547.112	940.688
4.24444	1402.03	1340.74	516.216	683.041
4.25	1765.5	1648.46	739.807	847.076
4.25556	2464.45	811.385	524.017	758.197
4.26111	2735.63	1042.39	0	854.364
4.26667	1842.22	884.325	906.228	737.742
4.27222	1659.1	880.646	486.811	829.551
4.27778	1733.46	1606.94	948.89	385.888
4.28333	1461.59	1018.67	0	585.088
4.28889	1474.37	1054.56	472.562	615.516
4.29444	1295.23	1077.17	737.036	350.368
4.3	2744.78	1251.53	729.104	0
4.30556	1715.65	1383.48	585.624	613.47
4.31111	2309.28	0	681.46	676.322
4.31667	2596.03	866.299	0	653.502
4.32222	0	874.533	824.873	841.176
4.32778	1931.53	788.137	563.02	574.441
4.33333	1447.12	1484.72	814.287	551.88
4.33889	1492.46	1486.2	572.8	758.076
4.34444	2126.17	1186.82	431.014	410.671
4.35	2253.4	687.559	0	0
4.35556	2281.55	1061.36	661.092	469.604
4.36111	2238	0	1091.63	0
4.36667	1520.37	1835.05	921.492	597.112
4.37222	2212.57	940.581	1103.96	964.005
4.37778	1579.08	1443.83	1610.53	680.274
4.38333	926.923	535.682	876.99	831.491
4.38889	1798.34	920.631	815.097	446.514
4.39444	1646.31	0	498.02	977.76
4.4	1869.42	1669.79	405.022	0
4.40556	1244.22	1011.26	792.781	0
4.41111	1880.7	718.108	843.765	1107.16
4.41667	1421.63	1098	531.354	891.892
4.42222	1636.49	789.886	0	0
4.42778	1503.82	870.734	440.924	490.002
4.43333	1217.89	896.52	705.543	897.362
4.43889	2115.71	696.049	1053.24	793.399
4.44444	2014.56	1016.47	0	1288.8
4.45	1544.07	653.185	786.055	884.367
4.45556	0	879.195	476.713	0
4.46111	2161.88	868.471	715.591	595.973
4.46667	2428.28	409.427	1484	0
4.47222	1470.74	1126.72	696.72	0
4.47778	1893.11	1338.72	848.035	539.891
4.48333	2211.09	797.697	427.935	530.907
4.48889	1547.97	715.035	607.59	1006.97
4.49444	0	517.24	631.76	0
4.5	1761.52	934.06	632.618	681.287
4.50556	2384.01	1206.37	753.783	895.3
4.51111	2091.15	930.271	935.219	553.485
4.51667	1236.91	714.921	978.375	958.326
4.52222	1725.89	879.858	930.61	1184.34
4.52778	1459.28	966.115	0	0
4.53333	1683.69	672.435	668.812	0
4.53889	1741.15	1037.21	607.008	1036
4.54444	2431.88	1053.03	1129.94	941.853
4.55	1195.38	1657.7	631.061	577.002
4.55556	2860.34	1462.95	495.686	879.59
4.56111	2141.04	998.133	0	726.691
4.56667	1090.02	964.392	1080.92	408.889
4.57222	2495.97	691.102	915.801	657.559
4.57778	1253.77	1592.42	0	787.462
4.58333	1891.51	826.285	597.043	834.101
4.58889	1509.9	0	656.42	990.88
4.59444	1845.43	937.256	1219.03	1061.42
4.6	1988.7	705.335	1244.13	989.513
4.60556	1766.73	1300.53	793.021	0
4.61111	1872.75	509.877	498.363	0
4.61667	1251.73	1268.16	454.685	756.299
4.62222	1026.61	922.21	476.509	700.697
4.62778	2805.6	350.089	991.493	1080.79
4.63333	1014.39	1261.52	650.88	524.309
4.63889	2635.35	1131.56	769.879	937.033
4.64444	1549.78	1258.04	660.834	1069.1
4.65	0	1577.65	751.309	913
4.65556	1998.48	360.195	713.778	944.777
4.66111	1742.19	1202.17	913.691	1384.1
4.66667	1575.39	974.903	754.024	691.125
4.67222	1741.4	0	0	673.945
4.67778	1617.3	1366.02	0	1058.8
4.68333	1445.31	1073.32	568.431	1220.42
4.68889	1663.28	914.444	1085.31	0
4.69444	1988.11	859.645	711.737	992.499
4.7	2227.17	2019.2	875.391	691.945
4.70556	1532.86	624.852	1026.2	1560.06
4.71111	1913.99	748.07	1191.24	593.575
4.71667	1229.86	1181.12	1037.06	913.983
4.72222	1634.99	1184.18	774.522	550.67
4.72778	1391.56	0	913.911	332.133
4.73333	0	673.622	582.185	1465.4
4.73889	1438.78	1389.84	679.083	752.616
4.74444	1486	1152.5	950.475	0
4.75	1546.22	913.021	753.336	714.668
4.75556	1580.17	888.68	881.772	1281
4.76111	1552.25	1519.75	603.28	593.669
4.76667	1467.26	1094.13	536.297	586.005
4.77222	2190.34	851.762	527.244	976.792
4.77778	1521.72	1361.08	0	891.795
4.78333	1884.74	761.633	635.8	1397.64
4.78889	1273.03	601.078	525.935	1102.2
4.79444	1797.94	762.823	0	592.653
4.8	0	1243.74	0	1009.03
4.80556	0	1050.65	733.218	716.341
4.81111	2447.23	959.495	972.503	702.173
4.81667	0	1195.95	1022.25	0
4.82222	0	0	623.75	1034.37
4.82778	0	1130.92	0	1085.69
4.83333	0	0	0	0
4.83889	0	0	0	0
4.84444	0	0	0	0
4.85	0	0	0	0
4.85556	0	0	0	0
4.86111	0	0	0	0
4.86667	0	0	0	0
4.87222	3467.51	0	0	0
4.87778	2927.12	0	0	0
4.88333	2598.44	0	0	0
4.88889	1726.22	0	0	0
4.89444	2307.09	0	0	0
4.9	2058.01	0	0	0
4.90556	2006.27	0	0	0
4.91111	1653.72	0	2111.64	0
4.91667	1505.16	0	0	0
4.92222	1276.62	1995.55	0	0
4.92778	1513.84	1282.7	908.838	0
4.93333	1799.05	0	692.92	0
4.93889	2566.16	1332.62	0	1099.49
4.94444	1873.57	0	0	751.719
4.95	1214.3	1077.25	1234.75	0
4.95556	1402.11	1692.29	1474.58	843.316
4.96111	2085.9	706.676	0	949.375
4.96667	1830.09	1116.17	994.326	743.318
4.97222	1383.26	1303.34	823.193	946.201
4.97778	2285.45	1207.51	1243.77	0
4.98333	2221.76	1077.06	946.251	975.716
4.98889	1941.93	1571.61	1066.5	829.033
4.99444	1583.88	0	0	1139.82
5	2200.42	0	1066.8	1092.65

## Sheet: EIC 130.0499 (Fig. S5)
	Counts
Time (min)	HPI	HPII	Control	Quality Control
0	14931.3	2239.85	2912.73	2482.63
0.00555556	11780	1954.8	2244.28	1754.87
0.0111111	14040.6	1816.08	1821.53	2331.2
0.0166667	8973.67	1324.76	2030.76	2188.64
0.0222222	10424.2	1325.42	0	2057.99
0.0277778	14735.9	1992.98	1774.27	0
0.0333333	13144.8	1858.25	1754.78	1773.71
0.0388889	10654	1958.29	1396.51	1270.02
0.0444444	10861.5	1610.39	1697.85	2688.62
0.05	10354.9	1354.25	1605.06	1513.69
0.0555556	11804.1	2064.8	1159.17	1864.88
0.0611111	11674.8	1195.71	2262.05	0
0.0666667	11922.9	1775.15	1585.37	1441.21
0.0722222	11041.7	1263.9	1743.43	1267.23
0.0777778	12620.5	2073.61	1645.56	1449.23
0.0833333	12686	2756.11	2623.58	1932.99
0.0888889	13242.6	1148.82	1751.09	1223.47
0.0944444	12106.7	1615.45	1541.99	1651.49
0.1	11761.5	2264.98	1341.12	0
0.105556	13014.1	1450.27	1547.76	1628.96
0.111111	10325.6	1298.08	2065.46	1436.05
0.116667	11260.9	1238.94	1676.63	1397.63
0.122222	9630.14	1728.84	1546.56	1316.84
0.127778	12052.7	1512.63	2804.05	1011.22
0.133333	12869	2602.63	1619.24	1412.04
0.138889	12183.8	1546	1298.26	1322.33
0.144444	11432.2	1911.82	0	1474.77
0.15	11964.8	2381.13	2327.08	1517.83
0.155556	12707	1271.58	1285.24	1280.27
0.161111	11768.5	1734.55	1458.31	1646.15
0.166667	13061.4	801.801	2457.84	1464.35
0.172222	11680.4	1228.34	962.742	1248.65
0.177778	11278.8	1872.9	1288.78	1786.19
0.183333	10127.1	1603.58	1981.64	2139.81
0.188889	12030.9	2264.27	2102.08	1469.92
0.194444	11510.4	1888.09	2626.16	1248.55
0.2	13922.8	1137.41	2178.59	1712.37
0.205556	11157.2	1709.46	1899.62	1113.9
0.211111	11871	2062.11	1675.13	1697.22
0.216667	12291	1841.05	1605.53	2308.08
0.222222	12060.9	2181.15	1585.16	1161.56
0.227778	12937.9	1502.78	1613.16	2397.8
0.233333	11535.9	0	1979.96	1880.02
0.238889	10984.3	1695.86	1477.62	1294.6
0.244444	15278.7	1557.6	1228.74	1636.38
0.25	13037.8	1757.77	1189.15	1644.46
0.255556	11908.7	1929.2	1904.53	1970.53
0.261111	13698.5	1050.75	2296.58	1629.15
0.266667	10010.2	1530.32	1432.88	2379.96
0.272222	11223.6	2286.26	1952.5	1660.57
0.277778	12014.4	1812.83	1364.07	1628.59
0.283333	13417.3	1470.12	1996.11	0
0.288889	12982.8	1781.8	2242.44	1414.69
0.294444	13836.1	1216.16	2070.56	1675.77
0.3	12476	2051.6	1907.26	1264.07
0.305556	11727.9	1604.95	2497.7	1930.86
0.311111	11499.4	1474.36	1778.35	1540.97
0.316667	13352.9	1736.18	1582.61	2127.29
0.322222	10717.6	1096.2	2309.59	1428.79
0.327778	12966.9	1816.67	2151.59	1813.74
0.333333	11248.5	1627.64	1984.73	1373.92
0.338889	10330.8	1324.47	1916.05	1934.56
0.344444	12046.3	2620.27	1543.86	1793.78
0.35	13305.3	1556.16	1145.11	1202.13
0.355556	12564.2	1630.54	1769.82	1724.12
0.361111	11323.5	1444.76	1414.58	1880.29
0.366667	10844.1	2195.12	2145.32	1892.16
0.372222	13482	2667.25	1224.43	1937.87
0.377778	11929.2	0	0	1471.83
0.383333	12521.8	0	0	1993.83
0.388889	13381.9	0	0	2167.66
0.394444	15949.4	0	0	1679.93
0.4	14189	0	0	996.217
0.405556	0	0	0	0
0.411111	11013	0	0	0
0.416667	10323.7	0	1383.68	0
0.422222	9182.2	1448.82	1123.21	0
0.427778	8475.22	0	0	0
0.433333	8669.72	1036.52	0	0
0.438889	7634.28	1250.32	1003.97	0
0.444444	8504.36	1104.38	1537.37	937.148
0.45	7583.21	851.569	0	0
0.455556	8062.48	337.271	741.131	0
0.461111	2284.33	0	0	0
0.466667	0	0	0	0
0.472222	0	0	0	0
0.477778	0	0	0	0
0.483333	0	0	0	0
0.488889	0	0	0	0
0.494444	0	0	0	0
0.5	0	0	0	0
0.505556	0	0	0	0
0.511111	0	0	0	0
0.516667	0	0	0	0
0.522222	0	0	0	0
0.527778	0	0	0	0
0.533333	0	3504.05	19045.5	5936.52
0.538889	632.82	18569.8	161716	83220.7
0.544444	8004.15	84879.9	615508	279164
0.55	15557.3	159383	1.35029e+06	811342
0.555556	21855.7	74446.4	1115395	1078614
0.561111	30795.6	30220.9	251201	364580
0.566667	55076.7	113604	64349.1	115932
0.572222	75764.2	150777	30475.1	72602.7
0.577778	53193	42875.1	11001.5	31019.2
0.583333	25961.6	16697.4	4315.88	8808.86
0.588889	13556.7	8134.92	3533.58	6266.66
0.594444	9024.96	4827.62	3699.46	2951.42
0.6	5871.48	5297.09	4087.27	3814.64
0.605556	6868.96	5573.68	6841.88	5001.79
0.611111	7970.27	5866.09	9095.03	7269.61
0.616667	8451.87	8814.32	12794.6	8648.06
0.622222	8114.29	7349.3	12457.4	11008.4
0.627778	7947.94	8766.15	11749.4	11489.4
0.633333	9226.15	15471.2	8737.42	12087.5
0.638889	9096.87	16488.7	11039	10841
0.644444	10305.7	6597.18	11262	12086
0.65	8425.9	2110.19	9507.93	10052
0.655556	7735.24	908.889	6864.77	7369.99
0.661111	5085.56	2299.62	11433.1	9050.2
0.666667	4761.39	0	23712.8	11358.9
0.672222	6343.26	8227.11	21952	17192.3
0.677778	7878.8	9201.23	18250.2	15364.2
0.683333	0	6336.78	22869.1	15125.3
0.688889	7895.18	7721.78	26948.3	17351.7
0.694444	8214.91	7740.77	34255	20958.3
0.7	7343.3	7345.74	35877.6	22503.4
0.705556	7715.92	6928.92	33918.7	19752.6
0.711111	9125.49	8004.48	35325	20441.2
0.716667	7768.74	8671.12	36644.7	18682.3
0.722222	8900.29	9215.88	32457.1	17989.6
0.727778	8522.77	9226.63	33920	17470
0.733333	8865.57	8823.42	31012.5	17523.2
0.738889	10614.9	8361.65	29654.4	16211.9
0.744444	7793.38	7341.84	25546.1	16644.6
0.75	7375.46	7557.8	30253.9	16595.4
0.755556	11493.3	7650.16	30341.6	18922.7
0.761111	9256.06	8402.44	27453.9	19161.9
0.766667	9089.78	6839.03	28650.4	18306.4
0.772222	9535.72	6749.86	27393.6	18892.2
0.777778	10245.4	7011.16	28744.1	15190.5
0.783333	9754.84	7045.39	28603.4	15280.3
0.788889	8782.45	7221.34	26290.4	16889.9
0.794444	10402.4	7830.68	24901.4	17620.4
0.8	8397.88	8708.09	28575	18431.6
0.805556	10075.3	9476.88	24714	19047.5
0.811111	9603.66	10095.4	25296	15903.6
0.816667	10526.8	11651	22321.9	16124.2
0.822222	8699.81	10019.5	21463.1	17010.9
0.827778	8370.72	11788.1	23534.9	15718.6
0.833333	9908.94	9544.73	22354.2	16096.5
0.838889	8743.66	10283.6	20634.1	16276.1
0.844444	10595.8	10803.7	19522.5	15717.7
0.85	9667.11	11172.1	20659.6	17660.5
0.855556	9688.76	12563.7	20990.9	19602.5
0.861111	10489	11791.5	18132.3	13935
0.866667	9608.96	10553.1	18624.3	14679.1
0.872222	9818.19	12452.5	18426.7	15330
0.877778	10304.1	13123.4	18635.6	14810.2
0.883333	11576.1	15142.4	15134.7	13737.7
0.888889	8033.74	17244	15411.8	13786.2
0.894444	9452.92	18636.9	12702.2	12656.8
0.9	7106.22	21920.2	14958.2	9998.59
0.905556	9791.84	28960.7	14230.6	11026.5
0.911111	8656.2	33020.1	13945.3	12443.5
0.916667	10446.9	34927.6	11751.9	11978.6
0.922222	9603.32	31972.8	12883.1	12298.4
0.927778	8121.69	22243	10584.3	8832.86
0.933333	12127.1	18988.9	10346.5	12656
0.938889	14284.6	14260.7	11170.6	9708.81
0.944444	16659.5	11002.9	10628	9303.64
0.95	18509.4	15586.6	9913.53	10555.8
0.955556	19018.6	14276.8	16252.9	11657.2
0.961111	16439.8	12118.7	20564.7	14049.7
0.966667	16213.8	11622.6	21233.2	17248.2
0.972222	16697.3	10470.2	23034	16526.4
0.977778	17975.5	10060.1	20875.7	15625.3
0.983333	17963.3	10562.1	19152.7	15705.8
0.988889	15851.1	10915.3	21232.2	14448.8
0.994444	15848.5	10059.2	20815.2	15150.5
1	13939.5	8454.15	17288.6	12298.5
1.00556	13738	5872.95	15342.8	11551.8
1.01111	14278.9	7339.85	15068.7	9163.18
1.01667	16204.3	6631.44	15560.5	12799.9
1.02222	14311	6048.09	14634.4	13199.1
1.02778	13815.2	6838.34	12162.3	11803.4
1.03333	14473.9	6762.66	15412.2	14483.8
1.03889	15437	6144.37	14111.1	12458.2
1.04444	12843.4	7389.39	15195.2	11535.1
1.05	16444.5	6830.17	17276.6	16737.1
1.05556	19512.4	6746.11	16962.1	15434
1.06111	17625.9	8381.65	17453.7	15552
1.06667	17290.4	6290.01	16250.5	16753.3
1.07222	18405.8	6409.51	15190.5	15430.5
1.07778	19510.2	6008.08	17507.2	16510.2
1.08333	18226.1	8859.39	16146.1	19591
1.08889	16682.9	8450.07	15464	18315.8
1.09444	17957.2	9252.65	15916.9	16109.1
1.1	16082.9	6856.54	15259	15745
1.10556	12357.3	8256.01	12488.5	14318.1
1.11111	15305.1	5797.31	8943.6	11565.3
1.11667	14486.7	4859.86	8699.18	10333.1
1.12222	13516.2	6243.95	7270	8436.87
1.12778	12379.8	4950.83	7825.87	8356.22
1.13333	14952.3	4853.24	7329.87	8809.68
1.13889	10321.5	5573.36	6881.92	9576.38
1.14444	12709.4	5602.92	8540.24	7677.08
1.15	13847.5	4863.64	9677.7	8627.2
1.15556	12254.5	4790.16	10488.3	9918.64
1.16111	12501.5	4573.25	10708.5	9146.42
1.16667	12281	3806.16	8835.46	8825.03
1.17222	10741.1	4237.38	10575.1	9348.8
1.17778	12234.9	5321.2	11058.4	7618.18
1.18333	9038.51	4702.53	10622.9	7546.63
1.18889	10556.8	3959.16	9131.33	9089.24
1.19444	11933.7	4423.73	9861.22	8275.75
1.2	9656.17	4635.61	11090.5	8505.74
1.20556	12604.3	3580.65	9771.82	9464.44
1.21111	9225.82	4273.47	11867.5	11242.1
1.21667	11831	4055.03	11614.9	10483.3
1.22222	11384.7	3754.52	10009.7	10549.8
1.22778	10490.2	3829.81	10358.9	10373.2
1.23333	10675.7	4348.69	10694.2	11174.7
1.23889	9918.73	5605.73	10799.4	9314.84
1.24444	9495.61	4105.43	9291.13	10694.8
1.25	10522.3	3738.37	10477.6	11009
1.25556	10979.6	4089.43	10355.6	11947.7
1.26111	10684.6	3916.54	10798	9153.87
1.26667	10923	4449.59	10535.4	9185.81
1.27222	10554.2	4269.44	10313.1	10316.9
1.27778	10747.1	5468.87	9509.54	10774.6
1.28333	10633	5006.5	9691.6	9465.91
1.28889	10875.6	4576.67	10680.2	8843.89
1.29444	9382.65	3621.15	11116.4	10249.1
1.3	10565.1	4474.7	11060.4	11497.7
1.30556	10627	3857.72	11591.2	11331.2
1.31111	11338.3	4242.55	10078	9390.12
1.31667	11079.2	3942.54	11021.2	9905.53
1.32222	10490.2	5010.02	12267	9176.7
1.32778	12899.5	4339.79	11601.5	9815.26
1.33333	9782.46	3600.77	11539.8	9698.23
1.33889	11880.5	3214.84	10090.3	11298.6
1.34444	10537.7	4992.65	10841.5	9004.02
1.35	10622.7	4512.15	9937.07	8676.13
1.35556	9499.13	4401.33	10154.5	10672.6
1.36111	10751.9	5220.43	8547.52	9128.7
1.36667	9666.61	2707.66	9897.83	7436.22
1.37222	10887	4172.11	10943.5	10166.6
1.37778	9591.23	4568.61	9472.34	8669.16
1.38333	10808.2	3877.54	10691.1	9066.51
1.38889	10871.9	6043.96	9658.42	8911.82
1.39444	12846.4	4288.56	8282.32	10377
1.4	11495.8	4522.27	9263.74	9670.5
1.40556	11108.5	3535.92	8807.53	9644.68
1.41111	12567.6	3363.36	8840.55	9232.97
1.41667	10162.3	4363.86	9458	11059.1
1.42222	13928.2	4622.57	10119.1	10499.2
1.42778	12239.1	3929.71	10023.8	13373.4
1.43333	13396.9	3392.31	9505.27	10656.5
1.43889	10756.3	4089.97	10413.7	11961.5
1.44444	12981.9	4478.66	11285.6	11754.7
1.45	11061.6	4047.08	10964.9	9108.15
1.45556	13582.1	5544.74	12546.9	10486.6
1.46111	13784	4589.21	11627.7	10948.9
1.46667	13895.3	3895.73	10953.5	12319.1
1.47222	16128.6	4607.42	9877.98	12545.7
1.47778	14862.8	4053.72	9453.46	9822.89
1.48333	14231	5222.05	10244.2	9712.57
1.48889	13103.3	5123.02	10135.3	9449.37
1.49444	14477.9	5206.06	8871.12	10146.5
1.5	12156.8	6283.77	10653.9	9757.38
1.50556	13341.5	5269.83	10352.5	9197.26
1.51111	15030.2	4998.1	10461.8	9702.8
1.51667	14750.5	4060.48	10765.3	9184.2
1.52222	13950.5	3921.78	9221	8203.45
1.52778	14239.6	4550.96	8919.57	9142.71
1.53333	12640.7	3794.02	9709.71	8055.37
1.53889	14473.8	4181.16	9585.9	8031.64
1.54444	16593.6	5039.29	8335.8	10622.2
1.55	19351	4623.83	10605.1	9687.15
1.55556	32755	7140.39	11874.3	11004.9
1.56111	70151.6	11071.1	14057.4	14793.4
1.56667	153275	19551.9	22077.6	19830.4
1.57222	318060	38008.3	38018.8	36401.5
1.57778	593537	79689.8	65946.6	57531.3
1.58333	978161	142499	109612	97987.5
1.58889	1.44461e+06	248560	171302	146563
1.59444	1.90547e+06	387819	241669	214371
1.6	2.43684e+06	567061	328436	298443
1.60556	2.85009e+06	752568	430482	395407
1.61111	3.3106e+06	957030	525145	469840
1.61667	3.62037e+06	1.1031e+06	580760	529035
1.62222	3.75731e+06	1.2661e+06	647891	597947
1.62778	3784445	1452693	718943	664522
1.63333	3.56912e+06	1.68083e+06	837449	724555
1.63889	3.1987e+06	2.05458e+06	1.03136e+06	877579
1.64444	2.85075e+06	2.67263e+06	1.34705e+06	1.11041e+06
1.65	2.45298e+06	3397261	1.84401e+06	1.54028e+06
1.65556	2.08909e+06	4.04586e+06	2.36065e+06	2.01019e+06
1.66111	1.76122e+06	4.53504e+06	2.75781e+06	2.52522e+06
1.66667	1.49753e+06	4631801	2.89456e+06	2.77746e+06
1.67222	1263400	4.17416e+06	2665317	2.70637e+06
1.67778	1.08249e+06	3499631	2196571	2393114
1.68333	954488	2669732	1.66883e+06	1799377
1.68889	824197	1.87101e+06	1.12594e+06	1.24396e+06
1.69444	702086	1.20958e+06	705262	832348
1.7	623388	752629	435741	506231
1.70556	527972	470147	271142	315366
1.71111	446993	325796	175186	208247
1.71667	395429	224447	138190	147791
1.72222	335346	171727	99678.6	107225
1.72778	298981	140347	79565.9	79948.8
1.73333	249820	112993	65077	76333.8
1.73889	217104	106650	58381.4	61744.9
1.74444	189492	91302.7	0	54331
1.75	165919	77916.7	0	46715.9
1.75556	149345	72121.3	0	40682.5
1.76111	139774	59245	0	36640.9
1.76667	122584	54901.7	0	32187.6
1.77222	104878	54622.6	0	34325.5
1.77778	97870.4	51515.6	0	32173.2
1.78333	92880.7	45714.8	0	25705.3
1.78889	80147.8	43230.2	0	25739
1.79444	77692.7	36409.9	27558.8	23087.3
1.8	62306	43005.8	23454.5	24488.8
1.80556	54464.5	37223.3	23073.4	20785.9
1.81111	54867.6	31774.7	23465.3	21735.2
1.81667	50626	31593.9	20299.2	19326.5
1.82222	49324.6	31366.6	18799.6	19312.6
1.82778	42757.9	27447	18941.3	18130.3
1.83333	45271.7	27132.1	16792.4	17216.8
1.83889	38997	25677.5	16172.1	17899.3
1.84444	37191.2	25740	15408.5	17451.4
1.85	38794.6	27145.6	16880.4	16422.7
1.85556	39061.2	25080.3	16527.9	15811.9
1.86111	32161.4	22281.2	16222.5	15071.3
1.86667	35794.7	24161.3	15349.9	13954.8
1.87222	31049	17957	14890.1	15322.5
1.87778	29724.5	19917.2	14017.4	12638.5
1.88333	31730.2	20352	14671.4	13806.9
1.88889	30452.4	17515.2	13338.1	12451.6
1.89444	28178.1	16913.4	13039.8	11215.4
1.9	30458.6	19678.3	13727.6	10612.4
1.90556	31581.4	15364.2	12021.7	11487.1
1.91111	27894.4	15251.9	12130.4	12753.5
1.91667	29931.4	15748.1	11281.5	10860.5
1.92222	27441	16309.9	10526.7	9949.05
1.92778	28479.7	18828	12856	11454.7
1.93333	26687.7	16156.6	13274.7	10329
1.93889	26143	15660.2	11573.8	12749.8
1.94444	25503.1	18081.9	14478.5	12063.1
1.95	25029.5	16723.8	11640.3	12547.8
1.95556	24658.3	18272.6	12206.5	11735.2
1.96111	22183.2	18289.5	11422.3	12179.1
1.96667	21551.1	14922.9	12087.5	12873.8
1.97222	17936.8	16607.6	10604.5	12858.7
1.97778	15379.2	13805.4	9383.71	11598.1
1.98333	12582	15081.6	10356.9	8553.68
1.98889	14533.6	17415.9	9330.4	10599.3
1.99444	13152.9	12269.8	6094.04	7025.28
2	10983.8	11182.5	7785.56	9209.47
2.00556	13379.9	9082.64	7432.9	6461.77
2.01111	12691.2	10024.3	6987.51	8245.05
2.01667	14579.5	8128.64	5403.92	5823.72
2.02222	15784	7982.17	5121.5	6040.79
2.02778	15391.3	6285.5	3539.65	4173.84
2.03333	17787.9	6561.17	3449.96	5325.17
2.03889	18882.3	5401.81	3862.47	4046.06
2.04444	21352.1	7714.57	4009.71	3101.7
2.05	20857.3	6168.47	4525.4	4805.23
2.05556	20771.7	6922.81	4644.74	4791.63
2.06111	18816.2	8991.45	5766.78	5985.98
2.06667	18326.6	10702.4	7142.81	6118.29
2.07222	14381.5	9558.4	7865.15	6661.03
2.07778	12603.7	11257.6	7484.38	8443.09
2.08333	13765.5	9886.27	5706.64	7153.54
2.08889	13157.8	12616.8	5637.97	6831.06
2.09444	12564.3	13953.5	5094.2	6425.04
2.1	12374.4	14732.8	6899.17	7231
2.10556	13509.3	11976.2	4647.26	6239.68
2.11111	12725.8	16870.9	6036.16	5643.76
2.11667	12927.5	12810.7	6569.69	5670.22
2.12222	14155.2	12262.4	4649.48	5072.82
2.12778	12387.3	13827.2	4459.67	4448.46
2.13333	13245.1	12593.8	0	5084.91
2.13889	10062.7	11027.3	0	4101.93
2.14444	12095.1	11862.3	0	5395.42
2.15	10773.3	11627.6	4152.12	0
2.15556	9718.85	12931	5388.9	4902.34
2.16111	8856.74	14040.4	4482.4	4288.59
2.16667	11039.8	13160.8	4209.9	4960
2.17222	12175.2	14606.4	3550.14	4321.76
2.17778	11847.6	13735.5	2835.22	3726.17
2.18333	15122.9	11111.4	1918.21	4785.81
2.18889	17070.8	12485	2077.33	2998.41
2.19444	18635.6	9234.3	2821.49	4153.94
2.2	20167.8	9537.26	3189.22	3251.95
2.20556	18193.1	9757.3	1708.97	4771.49
2.21111	20383.3	11360.8	3801.46	3019.55
2.21667	20044.6	12312.8	4373.14	4026.99
2.22222	23726.5	14021.9	4150.16	4081.63
2.22778	22403.1	13107.6	7599.62	7538.39
2.23333	23901.7	14730.4	6717.53	5224.51
2.23889	24389.8	16704	6816.34	6785.06
2.24444	24744.3	14365.1	6527.97	8024.46
2.25	23119.9	16139.7	8578.77	8256.57
2.25556	25506	15067.6	7384.75	7799.1
2.26111	25086.8	14850.1	7673.79	7924.05
2.26667	23878.9	14122.9	9323.38	8467.2
2.27222	25618.3	13128.3	7091.88	8033.36
2.27778	24631.4	13006.7	7790.42	6886.39
2.28333	25454.3	11926.8	8163.27	7054.58
2.28889	24070.4	12392	7553.73	7619.52
2.29444	25893.7	10528.5	7517.81	8875.57
2.3	25079.9	11006.8	8475.94	6825.16
2.30556	23985.8	9514.4	8791.18	9042.66
2.31111	27617.6	8258.26	9203.05	7960.06
2.31667	23043.3	8251.35	6137.44	8181.48
2.32222	28093.9	8275.31	7112.19	8725.6
2.32778	30582.7	8553.39	7841.92	8068.73
2.33333	26364.9	8759.62	8069.81	6668.67
2.33889	29711.7	7793.47	9563.4	8839.19
2.34444	30328.9	8840.35	9011.36	7317.07
2.35	28445.7	8414.16	7173.27	7507.71
2.35556	26625.8	8383.63	8664.3	6744.25
2.36111	24504.3	11508.8	9262.77	7346.98
2.36667	26806.6	10260.2	8091.82	7003.77
2.37222	30835	12647.8	7859.74	9096.55
2.37778	26876.9	12084.1	9556.85	7174.24
2.38333	29870.1	10125.8	7283.82	10264.2
2.38889	26750.3	10063.9	7134.08	6019.62
2.39444	29306.1	10826	6208.35	7653.28
2.4	28527.4	9654.47	7223.34	6469.3
2.40556	25735.9	9698.64	7129.43	7545.88
2.41111	25493.2	10784.5	7484.94	7966.01
2.41667	26825	7911.43	6292.66	5037.26
2.42222	30596.4	8419.03	6351.99	7852.54
2.42778	26597	8253.92	6919.51	6919.04
2.43333	24973.1	10172.7	7224.74	8509.41
2.43889	25240.6	8996.96	6555.02	6777.87
2.44444	27838.6	8288.94	6203.08	6841.17
2.45	27400.7	9594.14	6672.19	8569.83
2.45556	26502.8	7936.82	7552.53	6104.83
2.46111	26950.1	9981	5858.16	6559.61
2.46667	27215.3	9212.26	5342.19	6275.23
2.47222	28315.6	6884.11	5156.32	7176.16
2.47778	31002.8	8362.94	5428.63	7386
2.48333	33867.3	9611.95	7452.97	5740.69
2.48889	30072.8	7689.24	6931.67	7071.86
2.49444	29115.6	8746.15	6384.47	6515.06
2.5	30442.5	8006.42	6190.63	5790.81
2.50556	31448.6	7554.45	5692.34	6265.22
2.51111	27102.8	10206.6	5909.88	5959.97
2.51667	30539.2	7768.37	5049.2	7928.98
2.52222	26462.5	8131.55	5939.35	5151.32
2.52778	28219.3	7464.11	7029.59	7003.33
2.53333	28119.2	7582.8	5886.46	6298.29
2.53889	28155	7499.04	5930.66	6876.35
2.54444	26125	7242.07	5140.48	5013.56
2.55	29055.4	6599.34	4472.23	4472.26
2.55556	27171.9	6354.3	4370.01	5273.11
2.56111	27123.7	6435.07	4849.2	4777.6
2.56667	26617.3	6163.3	5157.29	4901.12
2.57222	28592.1	6077.75	3637.14	5625.44
2.57778	29582.1	7695.2	3689.26	3776.19
2.58333	24397.4	6968.32	5641	4583.07
2.58889	25491.2	7941.14	5010.88	4651.79
2.59444	24770.7	5957.5	4802.14	6209.85
2.6	27686.2	5821.23	4894.78	5211.89
2.60556	27761.7	6993.4	5805.2	4613.09
2.61111	29408.9	6506.62	4558.61	4197.83
2.61667	25095.9	6590.74	6413.93	4695.13
2.62222	27474.1	5505.21	5005.29	5929.63
2.62778	28289	4899.33	4137.14	4336.61
2.63333	28641.4	6850.63	4523.92	4780.43
2.63889	28159.5	6118.64	5697.77	4893.04
2.64444	27298.7	5225.85	4588.5	3664.23
2.65	27951.7	6053.53	4753.7	4535.64
2.65556	28893.4	4868.84	4383.06	5164
2.66111	26473.5	5308.17	4231.49	3922.56
2.66667	28425.7	5409.01	4911.94	4303.98
2.67222	28901.2	5078.71	4076.15	4354.07
2.67778	28344.6	5693.11	5307.3	3593.16
2.68333	24672.5	6971.49	4905.14	4806.46
2.68889	24567.7	5943.19	5018.01	4508.94
2.69444	27052.2	4842.99	4422.07	5405.91
2.7	28417.3	5088.04	5060.53	4502.9
2.70556	26984.4	5936.14	4354.69	3866.3
2.71111	25613.1	4984.32	4067.99	4525.7
2.71667	28319.5	4314.91	4516.99	4114.17
2.72222	25704.3	5385.35	4181.9	4565.1
2.72778	26400.4	4341.62	4376.06	3282.93
2.73333	29491.8	4352.52	4282.54	5153.4
2.73889	25477.5	4081.19	3256.38	4376.96
2.74444	26692.3	5253	4311.97	3537.85
2.75	24667	4295.56	3932.6	4359.59
2.75556	24550.7	4991.1	4529.14	3870.33
2.76111	25290.1	4635.17	4963.58	3015.93
2.76667	21254.9	5196.13	4918.26	4244.2
2.77222	21211.4	4794.88	5394.88	4347.44
2.77778	24905.3	4533.73	4192.35	3815.15
2.78333	25386.5	4499.06	3851.77	5025.43
2.78889	21872	4405	3582.46	4093.72
2.79444	24973.8	4761.4	3128.24	4541.61
2.8	24862.4	4270.15	4160.65	3632.24
2.80556	24871.3	4276.94	3509.84	4755.63
2.81111	26117.7	4849.74	4514.35	3872.7
2.81667	25366.8	5212.75	3997.6	4049.34
2.82222	25445.1	5487.53	4177.21	4020.06
2.82778	22663.8	4200.96	3446.9	4082.58
2.83333	23271.3	3965.96	4543.27	4191.91
2.83889	25434	4727.35	4246.34	3495.06
2.84444	22247.1	4826.27	5003.93	3160.9
2.85	24368.5	5026.49	3472.6	3644.41
2.85556	25072.8	4988.28	5552.17	3543.41
2.86111	23631.7	3390.37	4051.93	4777.6
2.86667	24277.3	3835.17	3378.14	5694.72
2.87222	22812.2	3902.56	3432.72	3894.24
2.87778	22378.2	4148.62	5370.33	3644.25
2.88333	23603.5	4578.08	3702.24	4773.01
2.88889	21547.8	4394.72	4707.45	4433.57
2.89444	22935.7	3988.25	3527.4	5678.63
2.9	22170.8	4453.47	3555.35	3877.09
2.90556	24878.4	4372.57	4703.96	4808.95
2.91111	24654.2	4993.66	4336.57	4938.02
2.91667	22742.8	2579.51	4389.07	4160.66
2.92222	24482.7	3924.36	4255.77	4380.89
2.92778	21359.5	4324.94	3554.27	3859.03
2.93333	23350	3758.59	3977.63	5662.11
2.93889	23572	3495.55	4285.83	4330.77
2.94444	23342.9	4965.42	3278.22	4908.82
2.95	21556.2	4126.91	4123.19	4026.32
2.95556	24754	4191.7	3732.14	3498.74
2.96111	21379.6	4635.56	4522.61	4615.12
2.96667	21580.4	5337.48	3541.33	3765.74
2.97222	21527.3	4689.56	5014.78	3633.41
2.97778	22765.1	3565.61	4347.12	4977.21
2.98333	23991.9	5482.86	5144.3	4294.28
2.98889	22079	5490.81	4603.92	4382.45
2.99444	20491	4060.21	3999.58	3890.45
3	20989	4077.08	2897.63	5363.98
3.00556	21247.8	5239.06	5567.75	2620.47
3.01111	19374.9	3881.96	4656.43	5945.23
3.01667	17831.6	5001.46	4176.16	3076.26
3.02222	17245.9	3174.26	4256.79	3650.66
3.02778	19323	3431.26	3196.57	4624.44
3.03333	18490.7	3748.24	3491.06	4143.61
3.03889	21483.7	3511	3468.2	3722.49
3.04444	21277.9	3868.71	2987.21	3597.17
3.05	21094.1	3388.57	3465.96	3892.73
3.05556	21562.8	3946.57	4087.28	3526.62
3.06111	18781.4	4588.1	3497.38	3868.48
3.06667	19671.9	3458.46	3278.02	3961.51
3.07222	22309.9	4378.53	4914.2	3694.12
3.07778	18540.8	4323.9	4552.72	5001.69
3.08333	21672.4	4427.15	4102.57	4481.13
3.08889	21464.9	4300.71	4330.49	4324.72
3.09444	23599.4	3999.64	4101.08	5473.3
3.1	19707.6	4563.88	4615.1	5066.75
3.10556	20562.7	4611.24	5208.94	4026
3.11111	21811.3	3583.93	4584.57	4489.76
3.11667	21731.2	4411.62	5015.78	4791.88
3.12222	20484.2	4797.55	3705.31	3840.04
3.12778	20567.1	4523.66	5659.99	3680.27
3.13333	22408.1	4508.49	3804.32	4962
3.13889	21235.6	5472.48	3700.13	5357.92
3.14444	21741	3398.56	4510.19	4893.6
3.15	18008.9	4016.65	4578.4	5208.31
3.15556	16371.4	3474.22	4264.46	4030.1
3.16111	18755.3	3858.71	4045.11	5025.48
3.16667	19320	4493.65	4491.28	5252.01
3.17222	18463.8	5269.09	5058.44	4745.58
3.17778	17443.9	3022.56	5017.52	5027.52
3.18333	21831.6	3700.77	4129.89	4346.7
3.18889	18882.7	4563.15	4184.95	4487.64
3.19444	21305.8	4205.14	4050.28	4512.1
3.2	20198.6	3112.37	3953.77	4502.11
3.20556	20374.4	4619.99	4510.98	4460.27
3.21111	22704.8	5189.16	2966.04	4794.21
3.21667	20035.6	4440.13	5746.9	4041.16
3.22222	18129	4411.81	5347.24	5200.04
3.22778	19478.2	3971.99	3382.84	5531.51
3.23333	17377.3	4590.62	4525.98	4329.83
3.23889	20601.9	4897.05	4395.71	3874.53
3.24444	20875.4	5159.77	4737.42	5055.49
3.25	18188.5	4865.07	6096.58	4804.09
3.25556	18926.2	4313.45	5453.79	4733.45
3.26111	19753.4	4146.52	5585	4624.46
3.26667	21800.1	4198.45	4392.47	4367.3
3.27222	17184.2	4177.5	3847.66	4666.28
3.27778	18943.2	3856.42	5326.21	4273.7
3.28333	21368.9	3521.02	6094.7	5426.79
3.28889	16687.5	4058.96	4592.67	4531.58
3.29444	19341.8	4998.65	4405.98	4665.08
3.3	17086.2	3141.82	4529.27	4528.15
3.30556	16997.3	3725.33	4607.99	3590.78
3.31111	20932.2	4596.61	3319.51	3556
3.31667	21078.4	3861.71	4387.37	4542.04
3.32222	18344.3	4785.8	4577.69	4366.18
3.32778	20531.4	4145.28	3720.02	3756.16
3.33333	17364.6	4097.2	3565.82	4006.93
3.33889	22135.7	5460.78	5841.06	4033.04
3.34444	18502.7	3602.93	3790.94	4021
3.35	17378.3	4225.97	3722.89	4303.18
3.35556	18296.2	4255.35	3965.56	4255.9
3.36111	18130.6	4616.59	4320.1	4167.48
3.36667	19363.5	4195.17	4345.44	4278.7
3.37222	21448.4	4678.65	3562.62	4252.2
3.37778	19598.3	4991.57	4616.45	4005.11
3.38333	16679.3	4002.31	5755.38	4312.67
3.38889	19408.1	5116.45	4153.63	4150.56
3.39444	19765.6	4518.7	5002.39	4522.85
3.4	17236	5176	5883.56	4140.21
3.40556	17813.5	3555.61	5206.9	3908.27
3.41111	18538	4302.68	4738.35	5135.94
3.41667	19478.3	4442.22	4236.88	3236.53
3.42222	18195.3	4939.05	3807.05	3621.34
3.42778	18085	4826.01	5078.36	2628.56
3.43333	18757	4411.4	4613.24	2972.06
3.43889	20029	4267.75	5265.18	3066.03
3.44444	17363.1	5145.85	5097.49	2766.01
3.45	19020.2	5246.4	3804.72	3028.63
3.45556	18773.2	4324.31	4964.58	3524.28
3.46111	18057.2	3474.88	4654.93	3700.06
3.46667	17486.4	4442.64	4116.44	3845.28
3.47222	19590.2	3738.09	4226.89	3678.56
3.47778	16980.2	4080.69	4064.15	4924.82
3.48333	19156.4	5197.86	4036.38	4751.07
3.48889	17582.9	4968.9	3716.43	5182.36
3.49444	17218.5	4879.21	5334.97	4084.73
3.5	19663.5	5174.63	4755.98	5887.19
3.50556	16803.8	4168.62	4335.68	5703.83
3.51111	18154.2	4216.47	4368.59	5292.5
3.51667	17860.2	4417.82	4368.7	5650.47
3.52222	18725.4	3523.98	4275.02	6677.03
3.52778	20180.7	5476.28	3995.54	3782.54
3.53333	17490.5	4535.3	4991.14	4603.87
3.53889	16230.9	4450.3	4299.22	5085.24
3.54444	16832.9	3841.88	4141.04	6113.54
3.55	17395.7	5510.04	4134.46	5245.18
3.55556	18687.7	4214.56	5266.82	4740.35
3.56111	17524.8	4744.11	5667.71	5229.01
3.56667	18313.9	5408.71	4352.13	5233.69
3.57222	19833.1	5749.55	4373.61	3712.26
3.57778	22916.2	6159.65	4415.42	5562.2
3.58333	19011.5	4634.45	4812.36	5798.81
3.58889	18985.5	5624.68	4327.38	4490.07
3.59444	13928.1	6019.05	5142.19	4628.99
3.6	11535.1	6745.61	4856.34	5646.26
3.60556	10442.1	8094.89	4854.22	5224.74
3.61111	11599.3	8881.81	3389.56	4433.45
3.61667	11309.3	9067.06	2746.31	5148.24
3.62222	13431	7775.89	2244.64	2482.96
3.62778	14333.6	5746.86	1743.26	2321.05
3.63333	15953.2	4487.92	0	1743.24
3.63889	12501.8	3474.51	1608.98	2086
3.64444	14127.9	4592.3	2320.45	2940.85
3.65	14889.1	4526.25	3072.97	2112.52
3.65556	15298.2	2704.13	2788.68	3213.78
3.66111	16792.6	3564.4	4800.88	3116.48
3.66667	17176.7	4363.13	3814.68	2900.2
3.67222	19882.4	3373.78	4709.12	5352.33
3.67778	16744.6	4205.95	3985.43	3139.42
3.68333	16215	5445.17	3856.64	4420.59
3.68889	17822.5	5250.81	5343.12	4764.22
3.69444	14508	5177.55	4909.34	3797.85
3.7	20551.1	5869.47	5227.23	3751.56
3.70556	19566.6	5372.24	4905.88	4452.85
3.71111	15972.9	4163.65	4478.67	5346.01
3.71667	16649.5	3703.93	5129.77	3598.45
3.72222	17162.3	5534.23	4133.82	5122.87
3.72778	18719	4950.07	4792.61	3714.78
3.73333	15985.3	5295.15	4264.67	4369.21
3.73889	17394.9	3986.68	5040.14	4588.09
3.74444	17286.5	3952.63	3747.79	4242.02
3.75	15966.5	4638.99	4704.23	4696.47
3.75556	20521.8	3649.88	4878.83	3897.23
3.76111	17051.3	5060.49	4704.94	6324.9
3.76667	16435.4	4532.24	4881.93	3901.78
3.77222	15844.7	5249.02	3679.01	5124.41
3.77778	15974.3	4749.62	6318.14	4394.14
3.78333	19629.5	4578.46	4379.82	4810.84
3.78889	18060.6	4682.72	5449.69	3285.77
3.79444	17899.1	5285.38	4328.45	4407.82
3.8	18064.7	3466.35	5011.97	6479.73
3.80556	18103.6	4718.28	3880.11	3281.93
3.81111	18651.8	5405.2	4725.49	3201.95
3.81667	16992.2	4566.51	3799.74	4049.02
3.82222	17451.3	5144.88	3611.59	4480.67
3.82778	18060.9	5506.59	4948.33	5105.31
3.83333	17632.1	4817.71	5343.33	6107.48
3.83889	18028.4	6042.25	4516.61	4844.46
3.84444	17960.3	4976.97	5981.89	5626.6
3.85	19267.4	4880.75	5117.18	4851.91
3.85556	17447.6	4321.04	5982.61	6509.66
3.86111	17916.1	5058.62	6055.04	5707.95
3.86667	16301.8	4439.64	4205.36	5706.68
3.87222	16828.4	5388.13	4950.6	5418.14
3.87778	18215.8	6275.29	5124.23	4313.7
3.88333	16943.8	4597.88	5883.39	4995.91
3.88889	16721.4	6219.92	6262.98	4397.88
3.89444	15398.5	7167.06	4054.45	5287.56
3.9	15328.8	3514.75	3323.16	3978.92
3.90556	16790.3	5681.6	5346.19	5323.07
3.91111	17624.4	5380.84	5167.68	5827.11
3.91667	15085.3	5133.35	4750.93	4423.12
3.92222	17564	5304.35	4908.59	5632.34
3.92778	14829.5	6298.59	5305.45	5004.21
3.93333	16828.7	4967.89	4940.97	5848.65
3.93889	17945.8	3835.68	5468.03	5128.55
3.94444	17678.8	5418.12	4485.74	3764.09
3.95	18930.2	4302.95	5472.5	4103.9
3.95556	18999.1	5677.23	5375.27	3640.72
3.96111	16617	5880.21	4612.26	4490.21
3.96667	15361.6	4802.04	5011.64	4564.57
3.97222	16302.2	4473.57	4986.38	3626.98
3.97778	16535	4414.52	6034.31	4625.86
3.98333	14628.1	4066.44	4945.31	6156.96
3.98889	15096.4	4910.19	7743.72	4566.68
3.99444	15241.6	6047.89	4962.15	4894.5
4	17392.4	5836.7	6197.94	0
4.00556	18005.6	4203.01	6402.84	0
4.01111	16400.4	4115.24	4903.38	6726.76
4.01667	18356.2	4603.82	6453.94	5495.1
4.02222	13619.7	4727.21	5707.57	4907.71
4.02778	15812	5817.36	6490.73	4588.87
4.03333	17927.1	5616.49	5903.56	4611.61
4.03889	16173.2	5360.34	4847.41	4639.31
4.04444	17116.9	6237.3	4821.06	4259.78
4.05	15791.5	4575.72	4853.32	4529.38
4.05556	16023.7	4625.11	4697.28	5259.14
4.06111	14913.2	4362.57	5434.26	6526.02
4.06667	15462.3	5198.91	5404.08	4110.59
4.07222	14980.1	5799.15	4530.39	4971.85
4.07778	16743.6	5343.65	4389.37	5114.12
4.08333	17206.5	4482.26	5200.58	4950.4
4.08889	17052.8	0	3918.46	5057.87
4.09444	14239.9	5801.54	4457.47	5803.64
4.1	17514.5	5946.69	3940.77	6220.64
4.10556	18385.7	6187.72	4764.6	4597.73
4.11111	14058.9	5820.68	5401.36	3954.68
4.11667	13938.2	5370.7	5325.42	6283.28
4.12222	16428.8	4646.75	6271.08	4687.26
4.12778	18337.2	5020.31	4231.57	4575.7
4.13333	18791.8	5807.28	6740.6	5174.27
4.13889	14812.9	5897.14	6118.76	5504.47
4.14444	18192.1	5412.48	5159.15	8156.95
4.15	17308.1	5322.63	5499.57	7974.62
4.15556	17303.7	5746.15	5650.05	9219.92
4.16111	16733.7	4933.62	5493.27	10113.9
4.16667	16281.1	6077.96	6557.65	8576.88
4.17222	17900.2	5183.01	5460	6785.32
4.17778	16632.4	5852.85	5448.12	6808.29
4.18333	16399.8	6668.09	4844.35	5614.46
4.18889	16766.4	5914.24	4840.25	6718.04
4.19444	15967.5	4887.58	4553.38	6539.98
4.2	17373.1	5035.91	4101.54	6441.63
4.20556	15605.8	6996.59	3765.9	5878.12
4.21111	17838.4	5887.7	6271.6	5894.01
4.21667	16361.3	4742.68	5099.5	4716.37
4.22222	17945.6	6020.16	6703.9	5013.99
4.22778	14075.3	5793.41	4386.08	5792.73
4.23333	17428	4055.8	5773.83	5127.9
4.23889	16956.1	4818.89	5556.25	5920.33
4.24444	15397.7	5609.16	5604.82	0
4.25	15096.3	6713.1	5391.77	0
4.25556	15927.1	6283.27	3700.11	7856.5
4.26111	14881.8	6038.1	6174.29	0
4.26667	18034.4	5076.74	5705.3	7477.17
4.27222	14882.3	5466.41	5369.28	5466.49
4.27778	17798	5594.93	4789.46	5634.79
4.28333	17705.9	5817.22	4492.71	6572
4.28889	13860.8	5066.25	6307.41	6259.48
4.29444	17482	6115.93	5201.72	5300.16
4.3	16226.4	6249.56	5862.99	3547.39
4.30556	15262.5	5249	4317.01	2952.34
4.31111	14736.1	5637.34	5884.3	0
4.31667	16395.8	4980.69	0	3168.02
4.32222	15380.1	5119.43	4605.86	0
4.32778	17042.6	5600.02	5670.45	3010.98
4.33333	15588.8	6136.03	4738.35	4086.97
4.33889	16246.8	6742.02	4834.74	3121.97
4.34444	15486.4	6883.96	6258.79	4445.28
4.35	17166.2	6225.72	5240.33	3575.07
4.35556	17901.1	5741.68	6203.54	4414.48
4.36111	15820.7	6096.29	4666.26	5689.61
4.36667	16400.8	4602.46	5680.04	5507.91
4.37222	14341.9	5650.62	3786.67	5496.46
4.37778	14927.1	5785.25	6798.83	5124.97
4.38333	17090	5056.63	5927.23	5681.28
4.38889	14894.5	6483.2	4040.11	5642.03
4.39444	17624.7	5543.15	4646.71	5986.18
4.4	16933.7	5162.2	6165.54	5473.78
4.40556	15821.9	5181.68	5507.73	6224.9
4.41111	17416.4	6402.44	4581.22	5857.3
4.41667	16569.9	4983.62	5346.86	5396.55
4.42222	14069.6	6516.57	5502.68	5929
4.42778	18532.7	5926.65	5353.99	5623.53
4.43333	17074.6	6197.47	6041.83	5509.82
4.43889	15506.6	4572	6342.22	6370.63
4.44444	17040.9	6001.89	5990.93	8201.28
4.45	18055.9	6267.74	6231.55	7720.79
4.45556	15944.4	6932.99	6641.35	6443.53
4.46111	17795	7670.34	5427.44	6308.61
4.46667	15827.4	5134.28	5122.33	5906.49
4.47222	15397.3	7177.22	7054.81	6031.15
4.47778	15919.5	5567.59	5530.01	5227.36
4.48333	17407.8	5547.63	6617.75	5403.58
4.48889	17440.8	6208.77	5723.57	5575.86
4.49444	16614	6403.55	5684.51	5144.67
4.5	17182.8	4716.46	6445.19	5020.08
4.50556	16297.5	5356.47	5880.48	5743.28
4.51111	13890.2	5727.52	5373.45	5218.68
4.51667	17560.9	5803.18	4470.93	6356.29
4.52222	14818.6	5123.79	5463.94	6474.18
4.52778	15561	3458.02	5170.54	5798.24
4.53333	17148.2	4301.8	4620.32	7157.46
4.53889	14696.8	3721.74	4491.82	4698.35
4.54444	15648.9	3539.18	5842.67	7209.86
4.55	15188.6	4526.4	4294.62	8171.3
4.55556	15247.2	2712.37	5358.04	6930.32
4.56111	16063.6	4572.46	5739.69	5642.14
4.56667	14140.8	4654.8	5463.77	6154.69
4.57222	15621.7	6342.46	6557.87	7757.58
4.57778	16722.3	6080.61	5397.58	6364.32
4.58333	18802.3	5603.24	5866.97	6803.52
4.58889	17984.4	5718.41	5802.15	6312.51
4.59444	14599.1	6534.49	6399.7	6595
4.6	15999.9	5901.04	6785.62	6436.02
4.60556	17023.6	7057.99	4639.11	5407.06
4.61111	16622.3	6810.33	4268	8671.99
4.61667	16630.9	6971.43	6563.57	5713.6
4.62222	15051.4	6770.45	5847.04	7775.73
4.62778	17812.7	4662.69	6262.65	5890.18
4.63333	17048.9	5084.95	5090.17	6120.87
4.63889	14814.8	5938.11	7339.99	7312.34
4.64444	17535	5299.93	6398.72	7298.77
4.65	16145.5	6662.69	6231.04	6796.85
4.65556	17641.1	5842.67	5641.99	6830.54
4.66111	18103	5782.84	5545.61	6333
4.66667	15239	6598.54	5906.99	5405.06
4.67222	15454.5	4747.46	5240.57	5807.41
4.67778	15766.8	7037.1	5759.47	5229.06
4.68333	12944.3	6036	6834.8	5768.04
4.68889	14850.7	4643.13	6325.63	5596.09
4.69444	16484.8	5228.11	5189.49	5940.27
4.7	15170.8	4800.56	5188.21	5019.39
4.70556	15366.5	6786.31	5671.02	5714.33
4.71111	15267.7	6406.27	6769.98	7086.87
4.71667	15660	8136.15	8125.8	5160.36
4.72222	14616	6726.52	4522.31	6042.8
4.72778	16100.3	6289.62	6046.7	6204.21
4.73333	15092.5	6843.4	5440.88	5977.04
4.73889	15978.4	4782.03	6436.36	5678.85
4.74444	14920.3	6655.65	4979.89	5968.81
4.75	15562	5704.42	6218.07	5771.51
4.75556	12233.4	6429.77	6512.78	6112.69
4.76111	16846.3	6138.87	5826.4	5331.18
4.76667	14654	6945.06	5626	6409.43
4.77222	16904.6	5111.38	6143.78	4945.37
4.77778	14750.4	5992.25	6809.19	8186.23
4.78333	15016	6466.34	5503.63	6144.07
4.78889	16143.4	5430.37	5396.5	6416.96
4.79444	15322.4	5791.48	5519.85	6460
4.8	14938.7	6807.83	6009.68	5551.08
4.80556	16042.2	5876.96	7249.7	6426.43
4.81111	15715.3	5874.08	6175.47	5158.13
4.81667	13606.1	6050.18	0	7603.62
4.82222	11039.8	5601.58	6728.39	6018.32
4.82778	0	5479.7	5668.64	6075.96
4.83333	0	4932.93	5988.15	0
4.83889	0	4030.58	5181.46	5427.08
4.84444	7128.85	2696.52	3453.71	3645.82
4.85	0	0	0	0
4.85556	7005.84	1997.85	3551.08	0
4.86111	11996.8	1102.01	1957.35	0
4.86667	11967	1843.47	2504.91	2298.59
4.87222	16273.9	2183.42	1944.91	3485.14
4.87778	15246.9	2204.2	1993.68	3548.85
4.88333	15276.4	3568.04	3083.18	3824.31
4.88889	14087.4	4208.69	3198.37	4398.75
4.89444	12626.4	4506.95	3577.54	4493.76
4.9	13640.2	4276.81	4958.24	6371.65
4.90556	15456.4	4939.03	5354.59	5521.85
4.91111	16096.4	5636.32	5704.15	6386.8
4.91667	13007.3	5896.13	5988.17	6602.17
4.92222	16486.5	4692.21	5346.78	5585.21
4.92778	16745.6	5546.93	7328.36	4514.02
4.93333	13555.7	6647.35	6421.59	7117.26
4.93889	16678.2	4732.9	6452.17	5956.83
4.94444	15259.1	5780.13	6659.89	6182.1
4.95	15473.6	7002.06	4832.33	5678.8
4.95556	12508.3	5037.12	4840.53	6634
4.96111	14447.2	5503.82	6510.12	7138.78
4.96667	13740.2	7587.43	5922.34	6292.08
4.97222	14881.2	5316.35	8486.41	5706.53
4.97778	15025.1	7049.07	4931.91	6460.72
4.98333	17319.9	7569.38	5953.39	5429.25
4.98889	13479.7	5535.44	7319.29	6131.08
4.99444	14758.9	6413.87	7431.29	6133.36
5	13008.9	6821.69	6421.83	6620.78

## Sheet: EIC 110.0248 (Fig. S6)
	Counts
Time (min)	HPI	HPII	Control	Quality Control
0	0	0	0	0
0.00555556	0	0	0	0
0.0111111	0	0	0	0
0.0166667	0	0	0	0
0.0222222	0	0	0	0
0.0277778	0	0	0	0
0.0333333	0	0	0	0
0.0388889	0	0	0	0
0.0444444	0	0	0	0
0.05	0	504.291	0	0
0.0555556	0	0	0	0
0.0611111	0	0	0	0
0.0666667	0	0	460.105	0
0.0722222	0	0	0	0
0.0777778	0	0	0	0
0.0833333	0	0	0	0
0.0888889	0	0	0	0
0.0944444	0	0	0	0
0.1	0	0	0	0
0.105556	0	0	0	0
0.111111	0	0	0	0
0.116667	0	0	0	0
0.122222	0	0	0	0
0.127778	0	0	0	0
0.133333	0	422.059	0	0
0.138889	473.847	0	0	0
0.144444	0	0	0	450.561
0.15	0	0	0	0
0.155556	0	0	0	0
0.161111	0	0	0	0
0.166667	0	0	0	0
0.172222	0	0	0	0
0.177778	0	0	0	0
0.183333	0	0	0	0
0.188889	0	0	0	0
0.194444	0	0	0	0
0.2	0	0	0	0
0.205556	0	0	0	0
0.211111	0	0	0	0
0.216667	0	0	0	0
0.222222	434.846	0	0	0
0.227778	0	0	0	0
0.233333	0	0	0	0
0.238889	0	0	0	0
0.244444	0	0	0	0
0.25	0	0	0	0
0.255556	0	0	0	0
0.261111	0	0	0	0
0.266667	0	0	0	0
0.272222	0	0	0	0
0.277778	0	0	0	0
0.283333	0	0	514.983	0
0.288889	0	0	0	0
0.294444	0	0	0	0
0.3	0	0	0	0
0.305556	0	0	0	0
0.311111	0	0	0	0
0.316667	0	0	0	0
0.322222	0	0	0	0
0.327778	0	0	0	0
0.333333	0	0	0	0
0.338889	0	0	0	0
0.344444	0	0	0	0
0.35	0	0	0	0
0.355556	0	0	0	0
0.361111	0	0	0	0
0.366667	0	0	0	0
0.372222	0	0	0	0
0.377778	0	0	0	0
0.383333	0	0	0	0
0.388889	0	0	0	0
0.394444	0	0	0	0
0.4	0	0	303.38	0
0.405556	0	0	0	0
0.411111	0	0	0	382.702
0.416667	0	0	0	0
0.422222	0	0	0	0
0.427778	298.146	0	0	0
0.433333	0	0	0	0
0.438889	0	0	0	0
0.444444	0	0	513.101	0
0.45	0	0	0	0
0.455556	0	0	0	0
0.461111	0	0	0	406.414
0.466667	0	306.891	0	0
0.472222	0	0	0	0
0.477778	0	0	0	0
0.483333	0	0	0	0
0.488889	0	0	0	0
0.494444	0	0	0	0
0.5	0	0	0	0
0.505556	0	0	0	0
0.511111	0	0	0	0
0.516667	0	0	0	0
0.522222	0	0	0	0
0.527778	0	0	0	0
0.533333	0	0	0	0
0.538889	0	0	0	0
0.544444	0	0	0	0
0.55	0	0	617.006	0
0.555556	0	0	629.548	0
0.561111	0	0	0	0
0.566667	0	0	0	0
0.572222	0	0	0	0
0.577778	0	0	0	0
0.583333	0	0	0	0
0.588889	0	0	0	0
0.594444	0	0	0	0
0.6	0	0	0	0
0.605556	0	0	0	0
0.611111	0	0	0	0
0.616667	0	0	0	0
0.622222	0	0	0	0
0.627778	0	0	0	0
0.633333	0	0	0	0
0.638889	0	0	0	0
0.644444	0	0	0	0
0.65	0	0	0	0
0.655556	0	0	0	0
0.661111	0	0	0	0
0.666667	0	0	0	0
0.672222	0	0	0	0
0.677778	0	0	0	0
0.683333	0	0	0	0
0.688889	0	0	0	0
0.694444	0	0	0	0
0.7	0	0	0	0
0.705556	0	0	0	0
0.711111	0	0	0	0
0.716667	0	0	0	0
0.722222	0	0	0	0
0.727778	0	0	0	0
0.733333	0	0	0	0
0.738889	0	0	0	0
0.744444	0	0	0	0
0.75	0	0	0	0
0.755556	0	0	0	0
0.761111	0	0	0	0
0.766667	0	0	0	0
0.772222	0	0	0	0
0.777778	0	0	0	0
0.783333	0	0	0	0
0.788889	0	0	0	0
0.794444	0	0	0	0
0.8	0	0	0	0
0.805556	0	0	0	0
0.811111	0	0	0	0
0.816667	0	0	0	0
0.822222	0	0	0	0
0.827778	0	0	0	0
0.833333	0	0	0	0
0.838889	0	0	0	0
0.844444	0	0	0	0
0.85	0	0	0	0
0.855556	0	0	0	0
0.861111	0	0	0	0
0.866667	0	0	0	0
0.872222	0	0	0	0
0.877778	0	0	0	0
0.883333	0	0	0	0
0.888889	0	0	0	0
0.894444	0	0	0	0
0.9	0	0	0	0
0.905556	0	0	0	0
0.911111	0	0	0	0
0.916667	0	0	0	0
0.922222	0	0	0	0
0.927778	0	0	0	0
0.933333	0	0	0	354.012
0.938889	0	0	0	0
0.944444	0	0	0	0
0.95	0	0	0	0
0.955556	0	0	399.494	0
0.961111	0	0	0	0
0.966667	0	0	0	0
0.972222	0	0	0	0
0.977778	0	0	0	0
0.983333	0	0	0	331.378
0.988889	0	0	0	0
0.994444	0	0	0	0
1	0	0	0	0
1.00556	0	0	0	0
1.01111	0	0	0	477.701
1.01667	0	0	345.737	0
1.02222	0	0	0	0
1.02778	0	0	0	502.245
1.03333	0	0	0	0
1.03889	0	0	0	0
1.04444	0	525.414	0	423.448
1.05	0	0	0	0
1.05556	0	0	0	0
1.06111	0	0	0	0
1.06667	0	0	0	0
1.07222	0	0	0	0
1.07778	868.298	0	0	0
1.08333	779.546	0	0	448.065
1.08889	836.926	0	0	616.333
1.09444	388	0	0	1056.09
1.1	534.774	0	720.296	1978.79
1.10556	599.386	0	784.92	1582.89
1.11111	422.001	0	606.994	1472.08
1.11667	373.147	502.006	0	1478.15
1.12222	0	0	681.526	1257.53
1.12778	0	0	0	1233.13
1.13333	0	0	0	806.195
1.13889	0	0	0	1825.28
1.14444	0	0	0	2335.23
1.15	0	0	0	5785.94
1.15556	0	0	0	4486.98
1.16111	414.967	0	0	6180.83
1.16667	0	0	0	6569.51
1.17222	0	0	0	5358.42
1.17778	0	0	0	6086.13
1.18333	0	0	0	3683.44
1.18889	0	0	0	3406.89
1.19444	0	0	0	879.247
1.2	0	0	0	1185.92
1.20556	0	0	0	926.6
1.21111	0	0	0	0
1.21667	0	0	0	0
1.22222	0	0	0	0
1.22778	0	0	0	0
1.23333	0	0	0	0
1.23889	0	0	0	0
1.24444	0	0	0	589.067
1.25	0	0	0	0
1.25556	0	0	0	0
1.26111	0	0	0	371.486
1.26667	0	0	0	0
1.27222	0	0	0	0
1.27778	0	0	0	380.014
1.28333	0	0	0	0
1.28889	0	0	0	0
1.29444	0	0	0	0
1.3	0	0	0	0
1.30556	0	0	0	0
1.31111	0	0	0	0
1.31667	0	0	0	0
1.32222	0	0	0	0
1.32778	0	0	0	0
1.33333	0	0	0	0
1.33889	671.146	0	0	0
1.34444	0	0	0	0
1.35	0	0	0	0
1.35556	0	0	0	0
1.36111	0	0	0	433.891
1.36667	0	0	0	0
1.37222	0	0	0	0
1.37778	469.006	0	0	0
1.38333	0	0	0	0
1.38889	0	0	0	0
1.39444	0	432.682	0	0
1.4	0	623.064	0	388.154
1.40556	0	0	0	0
1.41111	0	0	0	0
1.41667	0	0	0	0
1.42222	336.56	0	506.639	0
1.42778	0	505.894	341.135	0
1.43333	0	0	0	0
1.43889	0	577.012	0	0
1.44444	0	0	0	0
1.45	0	0	0	0
1.45556	0	0	0	0
1.46111	0	0	0	0
1.46667	0	0	0	0
1.47222	0	0	0	0
1.47778	0	0	0	0
1.48333	0	0	0	0
1.48889	0	0	0	0
1.49444	0	0	0	0
1.5	0	0	0	0
1.50556	0	0	0	0
1.51111	0	0	0	0
1.51667	0	0	0	0
1.52222	0	356.058	0	0
1.52778	0	0	0	0
1.53333	0	0	0	0
1.53889	0	0	0	0
1.54444	0	0	0	0
1.55	0	0	0	0
1.55556	0	0	0	0
1.56111	0	0	0	0
1.56667	0	0	0	0
1.57222	0	0	0	0
1.57778	0	0	0	0
1.58333	0	0	0	0
1.58889	0	0	0	0
1.59444	0	0	0	0
1.6	0	0	0	0
1.60556	0	0	0	0
1.61111	0	0	0	258.104
1.61667	0	0	0	402.374
1.62222	0	0	0	538.726
1.62778	0	0	0	0
1.63333	0	0	0	0
1.63889	0	0	0	0
1.64444	0	0	0	0
1.65	0	0	0	0
1.65556	0	0	0	0
1.66111	0	0	0	0
1.66667	0	0	0	0
1.67222	0	0	0	0
1.67778	0	0	0	0
1.68333	0	0	0	0
1.68889	0	0	0	0
1.69444	0	0	0	0
1.7	0	0	0	0
1.70556	0	0	338.4	0
1.71111	0	0	0	0
1.71667	0	0	0	0
1.72222	0	0	571.19	0
1.72778	0	0	0	0
1.73333	0	0	0	0
1.73889	0	0	0	540.5
1.74444	0	0	0	0
1.75	0	0	0	0
1.75556	0	0	0	0
1.76111	0	0	0	541.566
1.76667	0	0	0	0
1.77222	0	0	0	0
1.77778	0	0	0	0
1.78333	0	0	0	461.218
1.78889	0	0	0	0
1.79444	0	0	0	0
1.8	0	0	0	0
1.80556	0	0	0	0
1.81111	0	0	0	0
1.81667	0	0	0	0
1.82222	0	0	0	0
1.82778	0	0	0	0
1.83333	0	0	0	0
1.83889	0	0	0	0
1.84444	0	0	0	0
1.85	0	0	0	0
1.85556	0	0	0	0
1.86111	0	0	0	0
1.86667	0	0	0	0
1.87222	0	0	0	0
1.87778	0	0	0	0
1.88333	0	0	0	0
1.88889	0	0	0	0
1.89444	0	0	0	0
1.9	0	0	0	0
1.90556	0	0	0	0
1.91111	0	0	0	0
1.91667	0	0	0	0
1.92222	0	0	0	0
1.92778	0	0	0	0
1.93333	0	0	0	0
1.93889	0	0	0	0
1.94444	0	0	0	0
1.95	0	0	280.167	0
1.95556	0	0	0	0
1.96111	0	0	0	553.345
1.96667	0	0	0	596.781
1.97222	0	0	524.72	0
1.97778	0	0	0	521.139
1.98333	0	0	0	0
1.98889	0	0	0	0
1.99444	0	0	0	0
2	0	0	0	837.801
2.00556	0	0	0	0
2.01111	0	0	0	0
2.01667	0	0	0	0
2.02222	0	0	0	0
2.02778	0	773.161	340.414	0
2.03333	0	0	0	489.008
2.03889	0	0	0	0
2.04444	0	0	0	0
2.05	0	0	0	0
2.05556	0	0	0	0
2.06111	0	0	0	0
2.06667	0	0	0	0
2.07222	0	0	0	0
2.07778	0	0	0	0
2.08333	0	362.075	0	0
2.08889	0	0	0	653.43
2.09444	0	0	0	0
2.1	0	0	0	0
2.10556	0	0	483.727	0
2.11111	0	0	0	0
2.11667	0	0	0	0
2.12222	0	0	0	0
2.12778	0	0	384.817	0
2.13333	0	0	0	0
2.13889	0	0	0	0
2.14444	0	0	0	0
2.15	0	0	0	0
2.15556	0	0	0	0
2.16111	0	0	0	0
2.16667	0	0	0	799.934
2.17222	0	0	0	0
2.17778	0	0	0	0
2.18333	0	0	0	0
2.18889	0	0	0	0
2.19444	0	0	0	0
2.2	0	0	0	0
2.20556	0	0	0	0
2.21111	443.144	0	0	0
2.21667	513.59	0	0	0
2.22222	767.389	882.569	0	1339.43
2.22778	1355.31	750.014	0	1279.08
2.23333	1980.47	1059.38	1231.34	794.448
2.23889	2957.45	1530.23	1746.72	1386.09
2.24444	3846.69	1184.44	1397.59	2329.31
2.25	3158.9	2059.74	0	2292.52
2.25556	5132.1	2296.01	1962.64	4002.23
2.26111	5952.14	2008.29	2903.3	2730.99
2.26667	5064.26	2942.85	3816.28	3342.66
2.27222	5045.61	3365.54	3512.5	4584.22
2.27778	3306.42	4379.9	3789.89	7082.9
2.28333	3210.31	5646.41	5874.06	7648.09
2.28889	2805.84	7215.09	6442.39	7440.78
2.29444	2469.23	9008.95	8662.51	10297.7
2.3	1619.69	9232.88	8212.05	8574.37
2.30556	1382.89	6917.75	7654.52	9815.22
2.31111	1074.79	6261.05	7613.66	6879.3
2.31667	670.938	5371.14	5838.15	5788.63
2.32222	833.451	2896.17	3732.49	3222.45
2.32778	0	1680.6	1520.77	1652.63
2.33333	427.466	1205.37	871.488	1203.35
2.33889	0	534.064	683.207	1192.31
2.34444	678.694	426.777	0	1055.12
2.35	0	0	880.119	712.004
2.35556	0	0	0	0
2.36111	0	0	0	733.569
2.36667	0	503.634	0	816.387
2.37222	0	0	0	0
2.37778	0	0	0	0
2.38333	0	0	0	379.051
2.38889	0	0	0	0
2.39444	0	0	444.305	0
2.4	0	0	0	0
2.40556	400.222	0	0	0
2.41111	0	435.688	0	0
2.41667	0	0	0	0
2.42222	0	0	0	0
2.42778	0	423.442	0	459.336
2.43333	0	0	0	0
2.43889	0	0	0	0
2.44444	0	0	0	0
2.45	377.019	0	0	0
2.45556	0	0	0	0
2.46111	0	0	0	0
2.46667	0	0	0	0
2.47222	0	0	0	425.719
2.47778	0	0	312.429	0
2.48333	0	0	0	0
2.48889	0	0	0	0
2.49444	0	0	0	0
2.5	0	0	0	0
2.50556	0	0	0	0
2.51111	0	0	0	0
2.51667	0	0	0	0
2.52222	0	0	0	0
2.52778	0	0	0	0
2.53333	0	0	0	0
2.53889	0	0	422.586	0
2.54444	0	0	296.84	0
2.55	0	0	0	0
2.55556	0	0	0	0
2.56111	0	0	0	492.556
2.56667	0	0	0	0
2.57222	0	0	0	0
2.57778	0	0	0	0
2.58333	0	304.17	0	0
2.58889	0	0	388.944	381.535
2.59444	0	0	0	0
2.6	0	0	0	286.593
2.60556	0	0	0	0
2.61111	0	0	0	0
2.61667	0	0	0	0
2.62222	0	0	0	0
2.62778	0	809.805	0	0
2.63333	0	0	0	0
2.63889	0	0	0	453.291
2.64444	0	0	0	0
2.65	0	0	0	0
2.65556	400.188	0	0	0
2.66111	0	0	0	0
2.66667	0	0	0	0
2.67222	0	0	340.774	0
2.67778	0	0	0	0
2.68333	0	0	0	0
2.68889	0	0	0	456.012
2.69444	0	0	0	0
2.7	0	0	0	0
2.70556	0	0	0	713.251
2.71111	0	0	0	840.26
2.71667	0	0	468.499	774.469
2.72222	0	0	0	0
2.72778	0	0	0	714.27
2.73333	0	0	0	586.047
2.73889	0	0	522.167	0
2.74444	0	0	0	0
2.75	0	0	0	0
2.75556	0	0	0	0
2.76111	0	205	0	0
2.76667	0	0	0	0
2.77222	0	0	0	0
2.77778	0	0	0	731.675
2.78333	0	0	0	0
2.78889	0	0	0	0
2.79444	0	0	0	0
2.8	0	0	0	0
2.80556	0	0	0	0
2.81111	0	0	0	0
2.81667	0	0	336.785	0
2.82222	0	580.14	0	0
2.82778	0	0	0	0
2.83333	0	0	0	0
2.83889	0	0	0	0
2.84444	0	0	0	0
2.85	425.382	0	0	0
2.85556	0	0	505.807	0
2.86111	0	0	0	0
2.86667	0	0	0	0
2.87222	0	0	0	0
2.87778	371.035	0	0	0
2.88333	0	0	0	0
2.88889	0	0	0	777.666
2.89444	0	0	0	0
2.9	0	0	0	0
2.90556	0	549.386	0	0
2.91111	0	0	0	0
2.91667	0	0	0	278.107
2.92222	0	0	0	0
2.92778	0	410.581	0	0
2.93333	0	0	0	0
2.93889	327.307	0	0	0
2.94444	0	0	0	0
2.95	0	526.524	0	0
2.95556	0	0	0	0
2.96111	0	0	0	0
2.96667	0	0	0	0
2.97222	0	0	0	0
2.97778	0	0	0	0
2.98333	0	0	0	0
2.98889	0	0	0	0
2.99444	0	0	0	0
3	0	0	0	0
3.00556	0	0	0	0
3.01111	0	0	0	0
3.01667	318.859	0	0	0
3.02222	0	0	0	0
3.02778	0	0	0	0
3.03333	0	0	0	0
3.03889	0	0	0	0
3.04444	596.453	0	0	0
3.05	0	0	0	0
3.05556	0	0	0	0
3.06111	0	0	0	0
3.06667	0	0	0	427.372
3.07222	578.556	0	0	0
3.07778	0	0	0	0
3.08333	0	0	0	0
3.08889	0	0	0	0
3.09444	0	490.204	0	0
3.1	0	0	0	0
3.10556	0	362.778	0	0
3.11111	0	0	0	0
3.11667	0	0	308.893	0
3.12222	588.913	547.857	0	0
3.12778	0	0	0	424.524
3.13333	0	0	0	0
3.13889	0	0	0	0
3.14444	0	0	0	0
3.15	0	0	0	0
3.15556	0	0	0	0
3.16111	0	0	0	0
3.16667	0	0	0	0
3.17222	0	0	0	0
3.17778	0	0	0	448.72
3.18333	0	0	0	0
3.18889	0	0	0	0
3.19444	0	0	0	0
3.2	0	0	0	0
3.20556	0	0	0	0
3.21111	0	0	0	0
3.21667	0	0	0	0
3.22222	0	0	0	0
3.22778	0	0	0	0
3.23333	0	0	0	0
3.23889	476.117	0	0	0
3.24444	0	0	423.518	0
3.25	0	0	0	0
3.25556	0	0	0	0
3.26111	0	959.303	0	0
3.26667	0	0	0	0
3.27222	0	666.01	0	0
3.27778	0	886.847	0	0
3.28333	0	0	0	0
3.28889	0	0	0	0
3.29444	0	0	0	0
3.3	0	0	0	0
3.30556	0	0	0	0
3.31111	0	0	0	0
3.31667	0	0	0	0
3.32222	0	0	0	0
3.32778	0	0	0	0
3.33333	293.572	0	0	0
3.33889	0	0	0	0
3.34444	0	0	0	0
3.35	0	0	0	0
3.35556	0	0	0	0
3.36111	0	0	0	0
3.36667	0	0	0	0
3.37222	0	0	0	0
3.37778	0	0	0	0
3.38333	0	0	0	0
3.38889	0	483.409	0	0
3.39444	0	0	0	0
3.4	0	0	0	0
3.40556	0	0	0	0
3.41111	0	0	0	0
3.41667	338.76	0	0	0
3.42222	0	0	0	0
3.42778	0	0	0	0
3.43333	0	0	0	0
3.43889	0	0	0	0
3.44444	285.004	0	0	0
3.45	0	0	0	0
3.45556	0	0	0	0
3.46111	0	0	0	0
3.46667	0	0	0	0
3.47222	0	0	0	0
3.47778	0	0	0	0
3.48333	0	0	0	0
3.48889	0	0	0	0
3.49444	0	0	0	0
3.5	0	0	0	0
3.50556	0	0	0	0
3.51111	0	0	0	0
3.51667	0	0	0	0
3.52222	0	0	0	0
3.52778	0	0	0	0
3.53333	0	0	0	0
3.53889	0	0	0	0
3.54444	0	0	0	0
3.55	0	0	0	0
3.55556	0	0	0	0
3.56111	0	0	0	0
3.56667	0	0	0	0
3.57222	0	0	0	0
3.57778	0	0	0	0
3.58333	0	0	0	0
3.58889	0	0	0	0
3.59444	0	0	0	0
3.6	0	0	0	0
3.60556	0	0	0	0
3.61111	0	0	0	0
3.61667	0	0	0	0
3.62222	0	0	0	0
3.62778	0	0	0	0
3.63333	0	0	0	0
3.63889	789.22	0	0	0
3.64444	0	0	0	0
3.65	0	0	0	0
3.65556	0	0	0	0
3.66111	0	0	0	0
3.66667	0	0	0	0
3.67222	0	511.687	0	0
3.67778	0	0	0	0
3.68333	0	0	0	0
3.68889	0	0	0	0
3.69444	0	0	0	0
3.7	0	970.206	0	0
3.70556	0	0	0	0
3.71111	0	0	495.317	0
3.71667	0	0	0	0
3.72222	0	600.786	731.951	0
3.72778	0	0	0	0
3.73333	0	0	0	0
3.73889	0	410.97	0	0
3.74444	0	0	0	0
3.75	0	0	0	0
3.75556	0	0	0	0
3.76111	0	0	0	0
3.76667	0	454.359	0	0
3.77222	0	0	0	0
3.77778	381.688	0	0	0
3.78333	0	0	0	0
3.78889	0	0	0	0
3.79444	0	0	0	0
3.8	0	0	0	0
3.80556	0	0	0	0
3.81111	0	0	0	0
3.81667	0	0	0	0
3.82222	0	0	0	0
3.82778	0	0	0	0
3.83333	0	0	0	0
3.83889	0	0	0	0
3.84444	0	0	0	0
3.85	0	0	0	0
3.85556	0	0	436.537	0
3.86111	0	0	0	0
3.86667	0	652.628	0	0
3.87222	0	0	0	0
3.87778	0	0	531.139	0
3.88333	511.084	0	0	0
3.88889	0	0	0	0
3.89444	0	0	0	0
3.9	0	0	0	0
3.90556	0	0	0	451.516
3.91111	0	0	0	0
3.91667	0	0	0	244.434
3.92222	0	0	0	0
3.92778	0	0	0	0
3.93333	0	0	0	0
3.93889	0	0	0	0
3.94444	0	0	0	0
3.95	0	0	0	458.76
3.95556	0	428.199	0	270.66
3.96111	370.5	0	0	0
3.96667	0	0	0	0
3.97222	0	0	0	0
3.97778	0	0	0	0
3.98333	0	0	0	0
3.98889	0	0	0	0
3.99444	0	0	0	0
4	0	0	647.648	0
4.00556	0	0	0	0
4.01111	0	0	0	0
4.01667	0	0	0	0
4.02222	0	0	0	430.463
4.02778	0	0	0	0
4.03333	0	0	0	0
4.03889	0	0	0	0
4.04444	0	0	0	0
4.05	0	0	0	0
4.05556	0	0	0	0
4.06111	0	0	0	0
4.06667	0	0	0	0
4.07222	0	0	0	0
4.07778	0	0	0	0
4.08333	0	0	0	0
4.08889	0	0	0	0
4.09444	0	0	0	0
4.1	0	0	0	0
4.10556	0	0	0	0
4.11111	0	0	0	0
4.11667	0	0	0	0
4.12222	0	0	0	0
4.12778	0	484.05	0	0
4.13333	0	0	0	0
4.13889	0	0	0	0
4.14444	0	0	0	0
4.15	322.136	0	0	0
4.15556	0	0	0	0
4.16111	0	0	0	0
4.16667	0	0	0	0
4.17222	0	0	469.158	0
4.17778	392.717	0	0	0
4.18333	0	0	0	0
4.18889	0	0	0	0
4.19444	0	0	0	0
4.2	0	0	0	247.808
4.20556	0	0	0	0
4.21111	0	0	0	0
4.21667	0	0	0	0
4.22222	0	0	0	0
4.22778	0	0	0	0
4.23333	0	0	0	0
4.23889	0	0	0	0
4.24444	0	0	0	0
4.25	0	0	0	0
4.25556	0	0	0	0
4.26111	0	0	0	0
4.26667	0	0	0	0
4.27222	0	0	0	0
4.27778	0	0	0	0
4.28333	0	0	0	0
4.28889	0	0	0	0
4.29444	0	0	0	0
4.3	426.466	0	342.25	0
4.30556	561.015	0	391.215	0
4.31111	0	0	0	0
4.31667	442.194	0	678.769	0
4.32222	0	0	1043.1	0
4.32778	504.439	0	0	450.118
4.33333	0	0	669.844	0
4.33889	0	0	952.25	0
4.34444	0	0	429.964	0
4.35	0	0	0	0
4.35556	0	0	0	426.564
4.36111	0	0	422.113	0
4.36667	0	0	480.244	0
4.37222	0	0	0	0
4.37778	0	0	0	0
4.38333	0	0	0	0
4.38889	0	0	0	0
4.39444	0	0	0	0
4.4	0	695.494	0	0
4.40556	0	0	0	0
4.41111	0	0	0	0
4.41667	306.429	0	0	0
4.42222	0	0	0	0
4.42778	0	0	0	0
4.43333	0	0	0	0
4.43889	0	0	0	0
4.44444	0	0	0	0
4.45	294.368	0	0	0
4.45556	415.69	0	0	0
4.46111	0	0	0	0
4.46667	0	0	0	0
4.47222	0	0	0	0
4.47778	0	0	0	0
4.48333	0	0	0	0
4.48889	0	0	0	0
4.49444	0	0	0	0
4.5	0	0	0	0
4.50556	511.501	951.917	0	0
4.51111	705.533	2144.39	0	0
4.51667	1391.62	6533.28	0	446.46
4.52222	1803.24	16247.4	0	344.32
4.52778	3176.79	31550.1	534.973	803.426
4.53333	3254.36	51175.4	525.095	0
4.53889	2574.5	79038.1	1631	1329.07
4.54444	2686.05	103274	1916.74	1901.9
4.55	1783.73	129098	1654.92	2866.59
4.55556	1439.11	138607	1972.48	1919.49
4.56111	1637.81	126898	1966.23	2376.81
4.56667	1208.4	119223	1883.63	1614.31
4.57222	718.296	89805.2	1309.77	1855.74
4.57778	0	64733.4	1481.47	781.571
4.58333	329.801	41390.8	655.065	908.568
4.58889	0	28952.7	0	1093.11
4.59444	0	16344.8	524.447	0
4.6	517.041	11355.2	770.907	528.516
4.60556	0	8295.93	0	0
4.61111	0	5789.84	0	0
4.61667	0	3215.05	0	0
4.62222	0	2444.32	0	0
4.62778	0	1679.46	0	0
4.63333	0	1946.46	512.021	351.656
4.63889	0	1716.08	0	0
4.64444	0	1405.05	0	0
4.65	0	2136.43	0	0
4.65556	0	751.9	0	0
4.66111	0	714.528	0	0
4.66667	503.522	789.382	0	0
4.67222	0	1129.18	0	0
4.67778	0	377.864	0	0
4.68333	0	1041.34	0	0
4.68889	0	1043.73	0	0
4.69444	0	0	0	0
4.7	0	726.415	0	0
4.70556	0	844.247	0	0
4.71111	0	0	0	0
4.71667	455.795	605.514	0	0
4.72222	0	0	0	0
4.72778	0	907.59	0	0
4.73333	0	0	0	0
4.73889	0	689.262	0	0
4.74444	0	0	0	0
4.75	0	0	0	0
4.75556	0	445.599	0	0
4.76111	0	776.782	0	505.152
4.76667	0	656.743	0	0
4.77222	0	527.807	0	0
4.77778	0	0	0	0
4.78333	0	546.025	0	0
4.78889	0	732.956	0	0
4.79444	0	491.976	0	0
4.8	0	765.974	0	0
4.80556	0	0	0	0
4.81111	0	0	0	0
4.81667	0	0	0	396.728
4.82222	0	627.962	0	0
4.82778	0	0	0	0
4.83333	0	0	0	0
4.83889	0	784.877	0	0
4.84444	0	516.471	0	0
4.85	0	0	0	0
4.85556	0	665.579	0	0
4.86111	0	463.586	0	0
4.86667	0	0	0	0
4.87222	0	537.881	0	0
4.87778	400.612	0	0	0
4.88333	0	510.136	0	0
4.88889	0	636.735	0	0
4.89444	0	617.289	0	0
4.9	0	0	0	0
4.90556	0	655.414	0	0
4.91111	0	0	0	625.471
4.91667	0	0	0	453.18
4.92222	0	875.001	0	0
4.92778	0	694.154	0	0
4.93333	0	0	0	0
4.93889	0	0	0	372.926
4.94444	0	0	0	0
4.95	0	339.285	0	0
4.95556	0	0	0	0
4.96111	0	0	0	0
4.96667	0	0	0	0
4.97222	0	0	0	0
4.97778	0	658.076	0	0
4.98333	0	494.629	0	0
4.98889	0	0	403.651	0
4.99444	0	0	0	0
5	0	0	0	0

## Sheet: EIC 167.0456 (Fig. S7)
	Counts
Time (min)	HPI	HPII	Control	Quality Control
0	0	0	0	0
0.00555556	0	0	0	0
0.0111111	0	0	0	0
0.0166667	0	0	0	0
0.0222222	0	0	0	0
0.0277778	0	0	0	0
0.0333333	0	0	0	0
0.0388889	0	0	0	0
0.0444444	0	0	0	0
0.05	0	0	0	0
0.0555556	0	0	0	0
0.0611111	0	0	0	0
0.0666667	0	0	0	0
0.0722222	0	0	0	0
0.0777778	0	0	0	0
0.0833333	0	0	0	0
0.0888889	0	0	0	0
0.0944444	0	0	0	0
0.1	0	0	0	0
0.105556	0	0	0	0
0.111111	0	0	0	0
0.116667	0	0	0	0
0.122222	0	0	0	0
0.127778	0	0	0	0
0.133333	0	0	0	0
0.138889	0	0	0	0
0.144444	0	0	0	0
0.15	0	0	0	0
0.155556	0	0	0	0
0.161111	0	0	0	0
0.166667	0	0	0	0
0.172222	0	0	0	0
0.177778	0	0	0	0
0.183333	0	0	0	0
0.188889	0	0	0	0
0.194444	0	0	0	0
0.2	0	0	0	0
0.205556	0	0	0	0
0.211111	0	0	0	0
0.216667	0	0	0	0
0.222222	0	0	0	0
0.227778	0	0	0	0
0.233333	0	0	0	0
0.238889	0	0	0	0
0.244444	0	0	0	0
0.25	0	0	0	0
0.255556	0	0	0	0
0.261111	0	0	0	0
0.266667	0	0	0	0
0.272222	0	0	0	0
0.277778	0	0	0	0
0.283333	0	0	0	0
0.288889	0	0	0	0
0.294444	0	0	0	0
0.3	0	0	0	0
0.305556	0	0	0	0
0.311111	0	0	0	0
0.316667	0	0	0	0
0.322222	0	0	0	0
0.327778	0	0	0	0
0.333333	0	0	0	0
0.338889	0	0	0	0
0.344444	0	0	0	0
0.35	0	0	0	0
0.355556	0	0	0	0
0.361111	0	0	0	0
0.366667	0	0	0	0
0.372222	0	0	0	0
0.377778	0	0	0	0
0.383333	0	0	0	0
0.388889	0	0	0	0
0.394444	0	0	0	0
0.4	0	0	0	0
0.405556	0	0	0	0
0.411111	0	0	0	0
0.416667	0	0	0	0
0.422222	0	0	0	0
0.427778	0	0	0	0
0.433333	0	0	0	0
0.438889	0	0	0	0
0.444444	0	0	0	0
0.45	0	0	0	0
0.455556	0	0	0	0
0.461111	0	0	0	0
0.466667	0	0	0	0
0.472222	0	0	0	0
0.477778	0	0	0	0
0.483333	0	0	0	0
0.488889	0	0	0	0
0.494444	0	0	0	0
0.5	0	0	0	0
0.505556	0	0	0	0
0.511111	0	0	0	0
0.516667	0	0	0	0
0.522222	0	0	0	0
0.527778	0	0	0	0
0.533333	0	0	0	0
0.538889	0	0	0	0
0.544444	0	0	0	0
0.55	495.372	0	0	0
0.555556	0	0	0	0
0.561111	0	0	0	0
0.566667	0	377.641	0	0
0.572222	0	0	0	0
0.577778	0	0	0	0
0.583333	0	0	0	0
0.588889	0	0	0	0
0.594444	0	0	0	0
0.6	0	496.633	0	0
0.605556	0	0	0	611.397
0.611111	0	0	0	734.918
0.616667	0	0	1102.19	1276.88
0.622222	0	0	1015.79	1208.77
0.627778	0	0	0	781.772
0.633333	0	0	0	796.185
0.638889	0	0	0	699.866
0.644444	0	352.007	0	0
0.65	0	0	0	0
0.655556	0	0	0	0
0.661111	0	0	0	0
0.666667	0	0	0	404.007
0.672222	0	0	0	0
0.677778	0	0	0	0
0.683333	0	0	0	0
0.688889	0	0	0	0
0.694444	0	0	0	0
0.7	0	0	0	0
0.705556	0	0	0	0
0.711111	0	0	0	0
0.716667	0	0	0	0
0.722222	0	0	0	0
0.727778	0	0	0	0
0.733333	0	0	0	0
0.738889	0	0	0	0
0.744444	0	0	0	0
0.75	0	0	0	0
0.755556	0	0	0	0
0.761111	0	0	0	0
0.766667	0	0	0	0
0.772222	0	0	0	0
0.777778	0	0	0	0
0.783333	0	0	0	0
0.788889	0	0	0	0
0.794444	0	0	0	0
0.8	0	0	0	0
0.805556	0	0	0	0
0.811111	0	0	0	0
0.816667	0	0	0	0
0.822222	0	0	0	0
0.827778	0	0	0	0
0.833333	0	0	0	0
0.838889	0	0	0	0
0.844444	362.021	0	0	0
0.85	0	0	0	0
0.855556	0	0	0	0
0.861111	0	0	0	0
0.866667	0	0	0	0
0.872222	0	0	0	0
0.877778	0	0	0	0
0.883333	0	0	0	0
0.888889	0	0	0	0
0.894444	0	0	0	0
0.9	0	0	0	0
0.905556	0	0	0	0
0.911111	0	0	0	0
0.916667	0	0	0	0
0.922222	0	0	0	0
0.927778	0	0	0	0
0.933333	0	0	0	0
0.938889	0	0	0	0
0.944444	0	382.465	0	0
0.95	0	0	0	0
0.955556	0	0	0	0
0.961111	0	0	0	0
0.966667	0	0	0	0
0.972222	0	533.678	0	0
0.977778	0	0	0	0
0.983333	0	590.832	0	0
0.988889	0	585.836	0	0
0.994444	0	1051.9	0	0
1	0	837.893	0	0
1.00556	0	642.791	0	0
1.01111	0	774.146	0	0
1.01667	291.043	858.001	0	335.374
1.02222	0	0	0	0
1.02778	657.025	2271.53	0	0
1.03333	982.391	1646.82	0	0
1.03889	903.408	2026.27	0	0
1.04444	0	2075.92	0	0
1.05	1205.16	3282.12	0	0
1.05556	1255.02	3692.26	0	0
1.06111	1995.19	6331.41	0	0
1.06667	1082.99	8207.58	0	0
1.07222	805.485	14078.8	0	0
1.07778	481.36	9796.98	0	0
1.08333	511.267	7098.49	0	0
1.08889	731.181	4248.16	0	0
1.09444	0	2316.46	0	0
1.1	0	737.681	0	0
1.10556	0	614.123	0	0
1.11111	0	0	0	0
1.11667	0	0	0	0
1.12222	0	0	0	0
1.12778	0	0	0	0
1.13333	0	0	0	0
1.13889	0	0	0	0
1.14444	0	0	0	0
1.15	0	0	0	0
1.15556	0	609.175	0	0
1.16111	0	0	0	0
1.16667	0	0	0	0
1.17222	0	0	0	0
1.17778	0	0	0	0
1.18333	387.45	0	0	0
1.18889	0	0	0	0
1.19444	0	0	0	0
1.2	0	0	0	0
1.20556	0	0	0	0
1.21111	0	0	0	0
1.21667	0	441.206	0	0
1.22222	0	0	0	0
1.22778	0	0	0	0
1.23333	0	0	0	0
1.23889	0	0	0	0
1.24444	0	0	0	0
1.25	0	0	0	0
1.25556	0	0	0	0
1.26111	0	0	0	0
1.26667	0	0	0	0
1.27222	0	0	0	0
1.27778	0	0	0	0
1.28333	0	0	0	0
1.28889	0	0	0	0
1.29444	0	0	0	0
1.3	0	0	0	0
1.30556	0	0	0	0
1.31111	0	0	0	0
1.31667	0	0	0	0
1.32222	0	0	0	0
1.32778	0	0	0	0
1.33333	0	0	0	0
1.33889	0	0	0	0
1.34444	0	0	0	0
1.35	0	0	0	0
1.35556	0	0	0	0
1.36111	0	0	0	0
1.36667	0	0	0	0
1.37222	0	0	0	0
1.37778	0	0	0	0
1.38333	0	0	0	0
1.38889	0	0	0	0
1.39444	0	0	0	0
1.4	0	0	0	0
1.40556	0	0	0	0
1.41111	0	0	0	0
1.41667	0	0	0	0
1.42222	0	0	0	0
1.42778	0	0	0	0
1.43333	0	0	0	0
1.43889	0	0	0	0
1.44444	0	0	414.041	0
1.45	0	0	0	0
1.45556	0	0	0	0
1.46111	0	0	0	0
1.46667	0	0	0	0
1.47222	0	0	0	0
1.47778	0	0	0	0
1.48333	0	0	0	0
1.48889	0	0	0	0
1.49444	0	0	0	0
1.5	0	0	0	0
1.50556	0	0	0	0
1.51111	0	0	0	0
1.51667	0	0	0	0
1.52222	0	0	0	0
1.52778	0	0	0	0
1.53333	0	0	0	0
1.53889	0	0	0	0
1.54444	0	0	0	0
1.55	0	0	0	0
1.55556	0	0	0	0
1.56111	0	0	0	0
1.56667	0	0	0	0
1.57222	0	0	0	0
1.57778	0	0	0	0
1.58333	0	0	0	0
1.58889	0	0	0	0
1.59444	0	0	0	0
1.6	0	0	0	0
1.60556	0	0	0	0
1.61111	0	0	0	0
1.61667	0	0	0	0
1.62222	0	0	0	0
1.62778	0	0	0	0
1.63333	0	0	0	0
1.63889	0	0	0	0
1.64444	0	0	0	0
1.65	0	0	0	0
1.65556	0	0	0	0
1.66111	0	0	0	0
1.66667	0	0	0	0
1.67222	0	0	0	0
1.67778	0	0	0	0
1.68333	0	0	0	0
1.68889	0	0	0	0
1.69444	0	0	0	0
1.7	0	0	0	0
1.70556	0	0	0	0
1.71111	0	0	0	0
1.71667	0	0	0	0
1.72222	0	0	0	0
1.72778	0	0	0	0
1.73333	0	0	0	0
1.73889	0	0	0	0
1.74444	0	0	0	0
1.75	0	0	0	0
1.75556	0	0	0	0
1.76111	0	0	0	0
1.76667	0	0	0	0
1.77222	0	0	0	0
1.77778	0	0	0	0
1.78333	0	0	0	0
1.78889	0	0	0	0
1.79444	0	0	0	0
1.8	0	0	0	0
1.80556	0	0	0	0
1.81111	0	0	0	0
1.81667	0	0	0	0
1.82222	0	0	0	0
1.82778	0	0	0	0
1.83333	0	0	0	0
1.83889	0	0	0	0
1.84444	0	0	0	0
1.85	0	0	0	0
1.85556	0	0	0	0
1.86111	0	0	0	0
1.86667	0	0	0	0
1.87222	0	0	0	0
1.87778	0	0	0	0
1.88333	0	0	0	0
1.88889	0	0	0	0
1.89444	0	0	0	0
1.9	0	0	0	0
1.90556	0	0	0	0
1.91111	0	0	0	0
1.91667	0	0	0	0
1.92222	0	0	0	0
1.92778	0	0	0	0
1.93333	0	0	0	0
1.93889	0	0	0	0
1.94444	0	0	0	0
1.95	0	0	0	0
1.95556	0	0	0	0
1.96111	0	0	506.27	0
1.96667	0	0	0	0
1.97222	0	0	0	501.056
1.97778	0	0	532.918	0
1.98333	386	0	465.323	780.656
1.98889	0	0	409.332	960.458
1.99444	0	0	0	749.751
2	0	0	1456.09	667.615
2.00556	0	0	766.008	640.873
2.01111	0	0	635.304	561.645
2.01667	0	0	909.915	1412.28
2.02222	0	0	1280.35	1105.13
2.02778	0	0	1345.83	1334.95
2.03333	0	0	1679.07	1314.67
2.03889	0	452.361	933.31	1361.23
2.04444	0	0	1177.4	0
2.05	0	0	934.832	1263.39
2.05556	0	0	983.868	1368.67
2.06111	0	0	1607.62	1763.14
2.06667	257.017	0	1737.95	1739.01
2.07222	0	0	712.646	841.087
2.07778	0	0	907.855	540.247
2.08333	0	0	783.914	978.691
2.08889	0	0	474.567	803.161
2.09444	0	0	447.648	1106.45
2.1	0	0	518.161	0
2.10556	0	0	569.606	0
2.11111	0	0	932.236	0
2.11667	0	0	664.977	0
2.12222	0	0	0	0
2.12778	0	0	729.887	0
2.13333	0	0	0	0
2.13889	0	0	978.228	0
2.14444	0	0	532.42	0
2.15	0	0	571.916	0
2.15556	0	0	0	0
2.16111	0	0	0	397.269
2.16667	0	0	435.691	0
2.17222	0	0	320.253	0
2.17778	0	0	0	0
2.18333	0	0	0	0
2.18889	0	0	0	0
2.19444	0	0	412.737	0
2.2	0	0	443.35	530.005
2.20556	0	0	0	367.829
2.21111	0	0	0	0
2.21667	0	0	0	462.787
2.22222	0	0	0	398.029
2.22778	0	0	481.606	0
2.23333	0	0	0	0
2.23889	0	0	593.78	496.003
2.24444	0	0	497.246	0
2.25	0	0	0	0
2.25556	0	0	280.161	331.63
2.26111	0	0	502.153	375.841
2.26667	0	0	0	0
2.27222	0	0	430.899	800.113
2.27778	0	0	0	0
2.28333	0	0	0	0
2.28889	0	0	0	0
2.29444	0	0	0	0
2.3	0	0	0	0
2.30556	0	0	0	0
2.31111	0	0	0	0
2.31667	0	0	0	0
2.32222	0	0	0	0
2.32778	0	0	0	0
2.33333	0	0	0	0
2.33889	0	0	0	0
2.34444	0	0	0	0
2.35	0	0	0	0
2.35556	0	0	0	0
2.36111	0	0	0	513.232
2.36667	0	0	0	389.56
2.37222	0	0	0	0
2.37778	0	0	0	0
2.38333	0	0	0	0
2.38889	0	0	0	0
2.39444	0	0	399.241	0
2.4	0	0	0	385.889
2.40556	0	0	0	0
2.41111	0	0	0	0
2.41667	0	0	0	0
2.42222	0	0	0	0
2.42778	0	0	0	0
2.43333	0	0	0	0
2.43889	0	0	0	0
2.44444	0	0	0	386.544
2.45	0	0	333.013	0
2.45556	0	0	0	0
2.46111	0	0	488.855	520.928
2.46667	0	0	0	431.541
2.47222	0	0	0	349.409
2.47778	0	0	0	0
2.48333	0	0	0	524.414
2.48889	0	0	0	361.58
2.49444	0	0	0	0
2.5	0	0	0	0
2.50556	0	0	0	0
2.51111	0	0	0	439.562
2.51667	0	0	0	510.541
2.52222	0	0	0	0
2.52778	0	0	0	0
2.53333	0	0	0	0
2.53889	0	0	0	623.209
2.54444	0	0	0	0
2.55	0	0	0	0
2.55556	0	0	428.169	0
2.56111	0	0	0	0
2.56667	0	0	0	0
2.57222	0	0	0	0
2.57778	0	0	0	0
2.58333	0	0	0	0
2.58889	0	0	0	0
2.59444	0	0	0	0
2.6	0	0	0	0
2.60556	0	0	523.556	369.462
2.61111	0	0	0	0
2.61667	0	0	0	0
2.62222	0	0	0	612.136
2.62778	0	0	403.087	0
2.63333	0	0	0	0
2.63889	0	0	0	0
2.64444	0	0	0	0
2.65	0	0	0	0
2.65556	0	0	0	0
2.66111	0	0	0	0
2.66667	0	0	0	0
2.67222	0	0	0	0
2.67778	0	0	0	363.782
2.68333	0	0	427.112	0
2.68889	0	0	0	0
2.69444	0	0	848.628	0
2.7	0	0	0	529.794
2.70556	0	0	692.709	520.05
2.71111	0	0	729.007	0
2.71667	0	0	1147.47	709.618
2.72222	0	0	0	0
2.72778	0	0	1031.08	1058.88
2.73333	0	0	1726.28	852.24
2.73889	0	0	2660.2	1452.27
2.74444	0	0	1860.52	1249.82
2.75	0	0	1678.92	1344.72
2.75556	0	0	1419.94	1237.52
2.76111	0	0	2016.41	1408.34
2.76667	0	0	1933.6	813.961
2.77222	0	0	1910.02	1444.37
2.77778	0	0	1568.08	1493.84
2.78333	0	0	1611.08	985.422
2.78889	0	0	1725.76	933.886
2.79444	0	0	1256.67	944.046
2.8	0	0	704.896	665.335
2.80556	0	0	1208.12	504.182
2.81111	0	0	1021.35	772.595
2.81667	0	0	571.123	1085.76
2.82222	0	0	886.363	658.02
2.82778	518.244	0	658.208	669.553
2.83333	0	0	819.664	368.404
2.83889	0	0	644.739	482.414
2.84444	0	0	595.876	612.497
2.85	417.102	0	1034.07	0
2.85556	0	0	584.322	590.374
2.86111	0	0	560.575	0
2.86667	0	0	552.565	375.26
2.87222	0	0	0	1367.04
2.87778	0	465.359	698.033	529.564
2.88333	0	0	0	1052.35
2.88889	0	0	0	313.765
2.89444	0	0	245.174	660.121
2.9	0	0	435.744	258.893
2.90556	0	0	607.28	0
2.91111	0	0	605.411	343.475
2.91667	0	0	804.309	0
2.92222	0	0	475.668	0
2.92778	0	0	0	391.475
2.93333	0	0	0	0
2.93889	0	0	0	0
2.94444	0	0	0	0
2.95	0	0	0	690.889
2.95556	0	0	0	0
2.96111	0	0	0	0
2.96667	0	0	0	0
2.97222	0	0	539.339	629.495
2.97778	0	0	0	303.016
2.98333	0	0	0	0
2.98889	0	0	704.227	0
2.99444	0	370.015	431.641	0
3	0	0	667.303	557.111
3.00556	0	442.803	417.875	0
3.01111	0	687.9	531.049	903.296
3.01667	0	663.449	409.257	527.482
3.02222	0	573.778	0	654.755
3.02778	0	0	0	751.224
3.03333	0	0	0	765.64
3.03889	0	0	0	504.034
3.04444	0	0	0	538.224
3.05	0	0	0	0
3.05556	0	0	0	561.159
3.06111	0	0	344.909	0
3.06667	0	0	540.6	0
3.07222	0	0	0	410.43
3.07778	0	0	0	0
3.08333	0	0	324.537	0
3.08889	0	0	0	357.545
3.09444	0	0	0	0
3.1	0	0	0	0
3.10556	0	0	0	0
3.11111	0	0	525.053	0
3.11667	0	0	350.557	0
3.12222	0	0	0	0
3.12778	0	0	0	0
3.13333	0	0	0	0
3.13889	0	0	0	0
3.14444	0	0	0	0
3.15	0	0	0	0
3.15556	0	0	0	331.392
3.16111	0	0	0	0
3.16667	0	0	0	0
3.17222	0	0	0	0
3.17778	0	0	0	0
3.18333	0	0	0	0
3.18889	0	0	0	0
3.19444	0	0	355.471	0
3.2	0	0	0	0
3.20556	0	0	339.386	0
3.21111	0	0	0	0
3.21667	0	0	0	0
3.22222	0	0	0	0
3.22778	0	0	0	0
3.23333	0	0	0	0
3.23889	0	0	0	0
3.24444	0	0	0	0
3.25	0	0	409.161	0
3.25556	0	0	0	0
3.26111	0	0	0	0
3.26667	0	0	0	0
3.27222	0	0	0	0
3.27778	0	0	0	0
3.28333	0	0	0	0
3.28889	0	0	0	0
3.29444	0	0	0	0
3.3	0	0	0	0
3.30556	0	0	0	0
3.31111	0	0	403.534	0
3.31667	0	0	0	0
3.32222	0	0	0	330.941
3.32778	0	0	256.537	0
3.33333	0	0	0	0
3.33889	0	0	0	0
3.34444	0	0	0	0
3.35	0	0	0	0
3.35556	0	0	0	0
3.36111	0	300.408	0	0
3.36667	0	0	0	0
3.37222	0	0	0	0
3.37778	0	0	0	0
3.38333	0	0	0	0
3.38889	0	0	0	0
3.39444	0	0	0	0
3.4	0	0	0	0
3.40556	598.505	0	0	0
3.41111	686.907	0	0	0
3.41667	1046.99	0	309.959	0
3.42222	895.002	975.163	675.338	531.049
3.42778	0	538.692	838.965	557.369
3.43333	612.899	923.617	0	0
3.43889	0	469.027	552.083	1345.77
3.44444	0	0	0	544.532
3.45	0	0	577.111	0
3.45556	0	0	733.633	748.178
3.46111	0	0	0	527.409
3.46667	316.766	0	0	0
3.47222	0	0	338.811	570.272
3.47778	0	0	0	318.042
3.48333	0	0	0	0
3.48889	0	0	0	0
3.49444	0	0	0	0
3.5	0	0	0	0
3.50556	0	0	0	0
3.51111	0	0	0	0
3.51667	0	0	0	352.456
3.52222	0	0	0	0
3.52778	0	0	0	0
3.53333	0	0	0	0
3.53889	0	0	0	0
3.54444	0	0	0	0
3.55	0	0	0	0
3.55556	0	0	0	0
3.56111	0	0	0	0
3.56667	0	0	0	0
3.57222	0	0	0	626.948
3.57778	0	0	0	0
3.58333	0	0	0	0
3.58889	0	0	0	0
3.59444	0	0	0	0
3.6	0	0	0	0
3.60556	0	0	0	0
3.61111	0	0	0	0
3.61667	0	0	0	0
3.62222	0	0	0	0
3.62778	0	0	0	0
3.63333	0	0	0	0
3.63889	0	0	0	0
3.64444	0	0	0	0
3.65	0	0	0	0
3.65556	932.421	1531.16	0	0
3.66111	1666.72	2827.68	290.875	0
3.66667	1279.12	11345.4	0	0
3.67222	2777.86	25172.1	914.002	0
3.67778	3259	45485	928.585	2655.28
3.68333	2193.25	73155.3	924.401	4248.8
3.68889	1042.63	105819	1555.81	5501.38
3.69444	0	118994	1795.71	7735.65
3.7	828.327	125861	1632.57	6047.55
3.70556	734.008	102600	2038.63	4286.66
3.71111	986.158	81214.2	987.837	3814.31
3.71667	459.778	52730.6	1173.44	2261.86
3.72222	547.995	35837.4	963.125	1220.41
3.72778	0	22640.9	469.368	1079.77
3.73333	344.083	11249.1	604.933	689.026
3.73889	0	7618.23	0	427.84
3.74444	0	5868.16	0	488.185
3.75	0	4557.06	0	0
3.75556	0	3128.56	0	0
3.76111	0	2264.9	0	0
3.76667	0	2200.96	0	0
3.77222	0	1201.32	0	0
3.77778	0	1085.45	0	363.107
3.78333	0	462.944	0	0
3.78889	0	1977.49	0	0
3.79444	0	791.143	0	0
3.8	0	1744.81	0	0
3.80556	0	1064.52	0	0
3.81111	0	1025.61	0	0
3.81667	0	1218.25	0	0
3.82222	0	323.381	0	0
3.82778	0	388.106	0	0
3.83333	0	0	368.471	0
3.83889	0	0	0	0
3.84444	0	1459.41	0	0
3.85	0	1457.3	0	0
3.85556	0	0	0	0
3.86111	0	2107.87	0	0
3.86667	0	1103.49	0	294.902
3.87222	0	1372	0	0
3.87778	0	666.685	0	0
3.88333	0	1158.64	0	0
3.88889	0	1357.84	0	0
3.89444	0	663.445	0	0
3.9	0	721.458	0	0
3.90556	0	801.127	0	0
3.91111	0	719.538	0	752.261
3.91667	0	894.913	0	0
3.92222	0	375.245	403.001	0
3.92778	0	440.011	0	0
3.93333	0	0	0	0
3.93889	0	0	0	0
3.94444	0	541.737	0	0
3.95	0	0	0	0
3.95556	0	734.846	0	0
3.96111	0	0	0	0
3.96667	0	605.826	0	0
3.97222	0	0	0	0
3.97778	0	635.336	0	0
3.98333	0	542.92	0	0
3.98889	0	505.361	0	0
3.99444	0	448.906	0	0
4	0	816.841	0	0
4.00556	0	647.112	0	0
4.01111	0	759.699	0	0
4.01667	0	0	0	0
4.02222	0	721.585	0	0
4.02778	0	701.763	0	0
4.03333	0	721.327	0	0
4.03889	0	0	0	0
4.04444	0	0	0	0
4.05	0	0	0	0
4.05556	0	0	0	0
4.06111	0	0	0	0
4.06667	0	0	0	0
4.07222	0	0	0	0
4.07778	0	0	0	0
4.08333	0	0	0	0
4.08889	0	333.132	0	0
4.09444	0	0	0	0
4.1	0	616.858	0	0
4.10556	0	0	0	0
4.11111	0	0	0	0
4.11667	0	0	0	0
4.12222	0	0	0	0
4.12778	0	524.56	0	0
4.13333	0	0	0	0
4.13889	0	0	0	0
4.14444	0	0	0	0
4.15	0	0	0	0
4.15556	0	0	0	0
4.16111	0	565.8	0	0
4.16667	0	0	0	0
4.17222	0	0	0	0
4.17778	0	0	0	0
4.18333	0	0	0	0
4.18889	0	0	0	0
4.19444	0	0	0	0
4.2	0	0	0	0
4.20556	0	462.833	0	0
4.21111	0	0	0	0
4.21667	0	0	0	0
4.22222	0	0	0	0
4.22778	0	0	0	0
4.23333	0	0	0	0
4.23889	0	0	0	0
4.24444	0	0	0	0
4.25	0	0	0	0
4.25556	0	0	0	0
4.26111	0	0	0	0
4.26667	0	0	0	0
4.27222	0	0	0	0
4.27778	0	0	0	0
4.28333	0	0	0	0
4.28889	0	0	0	0
4.29444	0	0	0	0
4.3	0	0	0	0
4.30556	0	0	0	0
4.31111	0	0	0	0
4.31667	0	0	0	0
4.32222	0	0	0	0
4.32778	0	0	0	0
4.33333	0	0	0	0
4.33889	0	0	0	0
4.34444	0	0	348.771	0
4.35	0	0	0	0
4.35556	0	0	0	0
4.36111	0	471.469	0	0
4.36667	0	587.785	0	0
4.37222	0	0	357.759	0
4.37778	0	0	0	0
4.38333	0	0	0	832.336
4.38889	0	0	0	0
4.39444	0	0	0	0
4.4	0	0	0	0
4.40556	0	394.133	0	0
4.41111	0	0	0	0
4.41667	0	0	0	0
4.42222	0	0	0	0
4.42778	0	0	0	0
4.43333	0	0	0	0
4.43889	0	0	0	0
4.44444	0	0	0	0
4.45	0	0	0	0
4.45556	0	0	0	0
4.46111	0	0	0	0
4.46667	0	0	0	0
4.47222	0	0	0	0
4.47778	0	0	0	0
4.48333	0	0	0	0
4.48889	0	0	0	0
4.49444	0	0	0	0
4.5	0	0	0	0
4.50556	0	0	0	0
4.51111	0	0	351.446	0
4.51667	0	0	0	0
4.52222	0	0	0	0
4.52778	0	0	336.698	0
4.53333	0	0	0	0
4.53889	0	0	0	0
4.54444	0	0	0	0
4.55	0	0	0	0
4.55556	0	0	0	0
4.56111	0	0	0	0
4.56667	0	0	0	0
4.57222	0	0	0	0
4.57778	0	0	0	0
4.58333	0	0	0	0
4.58889	0	0	0	0
4.59444	0	0	0	0
4.6	0	0	0	0
4.60556	0	0	0	0
4.61111	0	0	0	0
4.61667	0	0	0	0
4.62222	0	0	0	0
4.62778	0	0	0	0
4.63333	0	0	0	0
4.63889	0	0	0	0
4.64444	0	0	0	0
4.65	0	0	0	0
4.65556	0	0	0	0
4.66111	0	0	0	0
4.66667	0	0	0	0
4.67222	0	0	0	0
4.67778	0	0	0	0
4.68333	0	0	0	0
4.68889	0	0	0	0
4.69444	0	0	0	0
4.7	0	0	0	0
4.70556	0	0	0	0
4.71111	0	0	0	0
4.71667	0	0	0	0
4.72222	0	0	0	0
4.72778	0	0	0	0
4.73333	0	0	0	0
4.73889	0	0	0	0
4.74444	0	0	0	0
4.75	0	0	0	0
4.75556	0	0	0	0
4.76111	0	0	0	0
4.76667	0	0	0	0
4.77222	0	0	0	0
4.77778	0	0	0	0
4.78333	0	0	0	0
4.78889	0	0	0	0
4.79444	0	0	0	0
4.8	0	0	0	0
4.80556	0	0	0	0
4.81111	0	0	0	0
4.81667	0	0	0	0
4.82222	0	0	0	0
4.82778	0	0	0	0
4.83333	0	0	0	0
4.83889	0	0	0	0
4.84444	0	0	0	0
4.85	0	0	0	0
4.85556	0	0	0	0
4.86111	0	0	0	0
4.86667	0	0	0	0
4.87222	0	0	0	0
4.87778	0	0	0	0
4.88333	0	0	0	0
4.88889	0	0	0	0
4.89444	0	0	0	0
4.9	0	0	0	0
4.90556	0	0	0	0
4.91111	0	0	0	0
4.91667	0	0	0	0
4.92222	0	0	0	0
4.92778	0	0	0	0
4.93333	0	0	0	0
4.93889	0	0	0	0
4.94444	0	0	0	0
4.95	0	0	0	0
4.95556	0	0	0	0
4.96111	0	0	0	0
4.96667	0	0	0	0
4.97222	0	0	0	0
4.97778	0	0	0	0
4.98333	0	0	0	0
4.98889	0	0	0	0
4.99444	0	0	0	0
5	0	0	0	0

## Sheet: HILIC (Fig. S9)
Cis standard			Cis+Trans mix			Patient sample
Time (min)	Counts		Time (min)	Counts		Time (min)	Counts
5.50345	162773		5.50448	148233		5.49532	61911.8
5.51377	180541		5.51518	156859		5.50942	61197.3
5.52378	177915		5.52588	152244		5.5235	60135.3
5.53378	168265		5.53677	159950		5.5376	57395.9
5.54373	173992		5.54705	166389		5.5517	63450.9
5.55372	172618		5.55737	158599		5.5658	53477.9
5.56395	161312		5.56768	161356		5.57988	47237.2
5.57418	159993		5.57802	164773		5.59398	56955.8
5.58443	162873		5.58828	161258		5.60807	79481.5
5.59457	179012		5.59833	163137		5.6208	108654
5.60427	183908		5.60832	168124		5.6312	152121
5.61388	174477		5.61815	172531		5.63977	219863
5.6234	173218		5.62762	185478		5.64718	274077
5.63302	164265		5.63688	182388		5.65418	274096
5.64288	153145		5.64665	157719		5.66115	270586
5.6529	160043		5.65698	156276		5.66817	273372
5.6627	171275		5.66725	166534		5.67512	242728
5.67213	175453		5.6773	167158		5.68212	207543
5.68148	180157		5.68715	179235		5.68922	184471
5.69108	172085		5.69707	172832		5.69653	151674
5.70072	177974		5.70713	173592		5.70417	143553
5.71015	173506		5.71695	178723		5.71137	184475
5.71938	168743		5.72653	162373		5.71815	240256
5.72892	162026		5.7366	133464		5.72465	298871
5.73883	140065		5.74745	110205		5.73137	280346
5.74887	122105		5.75853	104593		5.73977	152844
5.75912	102505		5.76957	100142		5.7533	34291.2
5.76983	97181.4		5.78032	92853.9		5.7674	2335.09
5.78018	98810.4		5.79142	102630		5.7815	8009.29
5.79035	91807		5.80255	105697		5.79558	31665.6
5.80067	92446.1		5.81343	100770		5.80968	54684
5.81127	93800.6		5.82417	114999		5.82378	45812.5
5.8221	88957.4		5.83433	143135		5.83787	22559.2
5.83288	99224.7		5.8441	189831		5.85197	7566.14
5.8433	124324		5.85308	239957		5.86607	3397.28
5.85308	158056		5.8615	243191		5.88017	10143
5.86242	212303		5.8698	275661		5.89427	32786
5.87092	262888		5.87767	297017		5.90835	61417.3
5.87893	275376		5.88538	264200		5.92242	77397.7
5.88675	275972		5.89343	245320		5.9359	85286.7
5.89465	288216		5.90165	242551		5.94755	83089.1
5.90237	285524		5.90987	244851		5.95738	74578.9
5.91002	271131		5.91818	256895		5.96648	71106.6
5.91762	279889		5.92622	255588		5.97548	72814.3
5.92527	261410		5.93422	251338		5.9847	83792
5.93295	237943		5.94202	273320		5.99422	92076.7
5.94073	253518		5.94985	275599		6.00393	98078.3
5.94855	271342		5.95763	263962		6.01355	117893
5.95623	262572		5.96553	254515		6.02468	103231
5.96398	256713		5.97353	263820		6.03877	58848.7
5.9718	256968		5.9813	286952		6.05287	32361.7
5.9797	265091		5.98882	295200		6.06697	24174.6
5.98727	299592		5.99632	274842		6.08107	47782.5
5.99463	305955		6.00402	254386		6.09463	157206
6.00207	285364		6.01182	253063		6.10442	407189
6.00948	285733		6.0195	265256		6.1115	564104
6.01698	287867		6.02707	274829		6.11782	497465
6.02455	277253		6.0346	279796		6.1243	378280
6.03212	278811		6.04227	269251		6.13155	264510
6.03958	300061		6.0501	265606		6.14053	156309
6.04697	305665		6.05788	289546		6.15282	79823.9
6.05428	301238		6.06538	319140		6.16692	27613.4
6.0615	331882		6.07247	480416		6.18102	36963.2
6.06837	526276		6.07862	750634		6.19472	107532
6.07423	1.2725e+06		6.0841	1.04523e+06		6.20623	204957
6.07918	2.92756e+06		6.08922	1.16789e+06		6.21463	563851
6.08367	5.25524e+06		6.09432	1.0065e+06		6.22062	1.36509e+06
6.08798	7.53487e+06		6.09955	834554		6.22558	2.1851e+06
6.09222	9714492		6.105	692828		6.23022	2.45068e+06
6.09643	10506233		6.1107	553606		6.23478	2.10775e+06
6.10063	8992510		6.11673	438798		6.23947	1.44604e+06
6.10487	7567863		6.12322	390181		6.2444	953355
6.10912	5.91223e+06		6.13005	345924		6.24982	655027
6.11343	3.88446e+06		6.1371	323748		6.25605	409110
6.11783	2783766		6.14418	341850		6.26327	282740
6.12238	1911783		6.15108	350352		6.27178	202363
6.1271	1.41479e+06		6.158	341865		6.28302	93944.2
6.13205	1.07541e+06		6.16505	311998		6.29712	11492.9
6.13725	812386		6.1722	327011		6.31122	29466.7
6.14277	673606		6.1793	327313		6.32353	131248
6.14853	583265		6.18655	298374		6.33307	217637
6.15445	540276		6.19388	317567		6.34127	242271
6.16053	498671		6.20092	381410		6.34888	274527
6.16665	492202		6.20747	484074		6.35618	281392
6.17273	486204		6.2135	707868		6.36353	268474
6.17898	430917		6.219	987959		6.37088	275326
6.18542	405037		6.2242	1159711		6.37812	293249
6.19192	397411		6.22922	1.26937e+06		6.38518	289168
6.1985	386849		6.23413	1328916		6.39228	291874
6.20507	426572		6.23902	1.34726e+06		6.3993	300319
6.21138	474354		6.24395	1.20863e+06		6.40625	282271
6.21748	540506		6.249	1.03597e+06		6.41327	271523
6.22333	640990		6.25418	905781		6.42032	251151
6.22897	793004		6.25947	764305		6.42755	248454
6.23438	863753		6.26488	672372		6.43468	269029
6.23967	898762		6.27055	627981		6.44163	278977
6.2449	890370		6.27632	557186		6.44872	262237
6.2502	862827		6.2822	513204		6.45592	225727
6.25553	816144		6.28822	481890		6.46308	217614
6.26098	710609		6.29433	480398		6.47033	225925
6.26658	638913		6.30045	473502		6.47755	240880
6.27232	562622		6.3067	419486		6.48458	222934
6.27823	526858		6.31308	425098		6.49157	210831
6.28435	489992		6.3194	411630		6.49857	218480
6.29063	428352		6.32587	387385		6.50557	211966
6.29713	431168		6.3323	402857		6.51243	210895
6.30355	428597		6.33873	399600		6.51942	213867
6.31	415694		6.34528	385366		6.52635	233140
6.31647	399462		6.35195	341780		6.53312	223771
6.32283	400497		6.35882	296736		6.53982	205395
6.32927	387206		6.36592	287704		6.54658	239704
6.33582	356260		6.37312	290993		6.55328	274702
6.34242	364211		6.38018	295280		6.55993	281168
6.34908	385892		6.38733	261955		6.56653	303831
6.35562	374228		6.39453	255566		6.5731	333528
6.36225	352461		6.40168	261914		6.57953	314840
6.36903	330314		6.4087	252920		6.58605	257663
6.37595	302360		6.41583	240716		6.59272	258643
6.38282	289969		6.42318	245485		6.59937	258009
6.38975	268710		6.43045	254984		6.60578	216566
6.39683	260349		6.43767	244521		6.61182	223529
6.40377	269168		6.44487	227888		6.61762	216371
6.4106	271074		6.452	242539		6.6235	186923
6.41767	256247		6.459	250619		6.6295	187622
6.42487	242728		6.46605	240135		6.63555	194204
6.43193	235317		6.47305	251226		6.64157	209514
6.43895	230921		6.48018	242560		6.64762	186066
6.4459	237379		6.48735	228406		6.65367	159382
6.45272	256790		6.49443	221861		6.65965	178815
6.45928	271637		6.5016	218946		6.66548	198828
6.46592	255455		6.50873	223865		6.67122	209831
6.47258	248268		6.51565	230800		6.67708	207109
6.47927	252894		6.52265	214727		6.68385	137989
6.486	240803		6.52965	222463		6.69298	67405.3
6.49268	224219		6.53657	245131		6.7062	25963.9
6.49942	220028		6.54352	235419		6.72028	788.287
6.50613	249839		6.55053	216441		6.73438	1030.6
6.51303	253357		6.55765	191388		6.74848	3424.76
6.51983	224431		6.56477	191538		6.76193	43689.6
6.52663	218624		6.57178	216717		6.77042	113137
6.5334	215351		6.57863	217092		6.77695	144384
6.54023	214300		6.58545	208825		6.78337	199233
6.54707	220912		6.5924	206875		6.78995	212689
6.5539	236030		6.5994	206413		6.79678	178489
6.56058	242156		6.60635	227286		6.80358	191654
6.56732	231621		6.61308	224041		6.81037	181006
6.57388	232680		6.6197	235264		6.8171	177982
6.58042	235358		6.62607	266604		6.824	174062
6.58707	211784		6.63215	301138		6.83103	177291
6.5938	212619		6.63802	311190		6.83827	184239
6.60065	213423		6.64382	252120		6.84542	172718
6.60745	215494		6.64977	228871		6.85262	164074
6.6141	225356		6.65588	228218		6.85977	159651
6.62068	212056		6.66223	214390		6.86692	168967
6.62732	220013		6.66882	183586		6.87395	147724
6.6338	226726		6.67545	186660		6.88113	141817
6.64017	208653		6.68197	211765		6.8884	169993
6.64652	194260		6.68847	219429		6.89563	162568
6.65273	185023		6.69483	212316		6.90305	162551
6.65902	179268		6.70115	217603		6.91062	158587
6.66552	187361		6.70727	247103		6.91817	143843
6.67198	200523		6.71337	246496		6.9256	141454
6.67838	184837		6.71947	217826		6.9331	135319
6.68482	171233		6.72555	231124		6.94083	135492
6.69118	201463		6.73157	235252		6.94892	140730
6.69752	193986		6.73747	238152		6.95678	136821
6.70387	203487		6.74342	255083		6.96458	117792
6.71002	241911		6.74942	254976		6.97227	132987
6.71603	218740		6.75548	237872		6.9799	148590
6.722	209304		6.76168	224288		6.9876	142070
6.72782	223536		6.76798	197439		6.99567	142200
6.73352	228731		6.77443	151076		7.0042	132680
6.73928	224880		6.7811	130562
6.74513	233872		6.78783	118887
6.75102	259266		6.79475	128468
6.75677	248277		6.80188	137903
6.76247	223584		6.80918	129344
6.76827	229153		6.81652	151127
6.7741	212063		6.82375	157378
6.78022	177513		6.83113	123216
6.78682	156076		6.83857	105860
6.79352	138258		6.84612	122585
6.80032	134689		6.85383	122868
6.8072	142861		6.86182	120667
6.81408	137516		6.86978	117714
6.82097	141489		6.87798	109311
6.82777	142098		6.88587	116483
6.83465	123907		6.8937	112927
6.84173	135214		6.90158	104745
6.84895	131661		6.90965	111870
6.85622	114733		6.91757	107181
6.86353	116840		6.92568	97477.3
6.87107	114171		6.934	101311
6.8789	113111		6.94235	109997
6.88677	107383		6.95062	114400
6.89457	107889		6.95885	108485
6.90218	117430		6.96725	110965
6.90968	120549		6.97575	119261
6.91718	103710		6.98407	112453
6.9249	96455.1		6.99228	105938
6.9328	115288		7.00052	95726.8
6.94052	114110
6.94815	102782
6.95597	98693
6.96413	93704.5
6.97237	97619.7
6.98043	90827.2
6.98863	91699.6
6.99697	95184.2
7.00525	87861.8
